# Supplementary material for: Spatiotemporal heterogeneity and long-term impact of meteorological, environmental, and socio-economic factors on scrub typhus in China from 2006 to 2018
Source: BMC Public Health. 2024 Feb 21;24:538. doi: 10.1186/s12889-023-17233-y (PMC10880311; doi:10.1186/s12889-023-17233-y)
Supplement: Supplementary file 1 — Additional file 1. [file 12889_2023_17233_MOESM1_ESM.xls]

## Sheet: environment
Legends:Monthly data on environmental factors from 2006 to 2018
	2006												2007												2008												2009												2010
	1	2	3	4	5	6	7	8	9	10	11	12	1	2	3	4	5	6	7	8	9	10	11	12	1	2	3	4	5	6	7	8	9	10	11	12	1	2	3	4	5	6	7	8	9	10	11	12	1
NDVI（%）
Heilongjiang	10.4	13.1	17.8	28.1	49.7	64.5	77.9	80.9	71.2	39.1	28.9	19.6	17	16.3	16.7	30.4	51.6	67.9	77.3	78.4	68.7	39.7	29.1	28.4	12.6	16.7	26.9	32.8	48.3	70.4	81.4	81.4	69.7	36.6	26.8	17.6	10.2	9.4	17.6	29.8	49.8	64	78.3	80.7	72.6	39.3	30.5	15.2	8.7
Xinjiang	2.9	4.8	6.8	8.3	11.7	14.8	15.7	14.6	12.9	10.6	8.8	8.1	4.6	5.6	7.3	9.2	11.9	14.3	15.5	15.9	14.1	10.5	8.4	7.8	4.6	5.2	7.4	8.3	12	14.3	15	14.6	12.9	10.7	8.2	7	4.9	5	6.9	8.9	11.5	14.2	15.2	14.6	13.1	10.9	7.7	5.6	4.2
Shanxi	17	18.6	19.1	24.5	38.9	46.1	57.6	61.9	55.5	37.3	27.5	22	19.6	19.5	21	25.6	36.1	49.3	57.9	62.5	56.9	41.1	26.8	22	18.8	18.8	20.3	27.1	40.4	49.2	58	61.3	56.6	44.3	27.1	22.5	20	19.4	20.4	27.1	39.6	44.6	55.3	61.1	58.4	40.1	26.5	19.1	18.5
Jining	12.3	17.4	23	24.7	47.4	62	74.6	77.5	69.7	42.4	29.9	25.4	17.4	19.5	21.2	27.4	47.9	60	73.8	75.6	67.8	44.1	29	27.5	14	22.2	25.5	33.4	42.9	66.3	76.6	78.8	70.2	40.7	29.1	25.8	16.6	16.7	24	28.1	47.9	63.7	74.9	77.1	70.5	38.1	25.8	13.4	11
Liaoning	16.7	19.1	21.1	21.6	42.1	61	73	74.9	66.4	42.2	27.4	23.5	18.3	21.3	21.2	25.3	43.3	59.9	75.8	75.3	65.8	42.9	27.3	24.3	19.3	20.9	22.3	31.7	38.6	67.9	76.8	76.9	69.6	45.2	27.7	24.7	19.8	19.4	22.6	26.5	44.8	65.8	73.6	73.3	63.6	39.7	25.3	18.8	14.4
Tianjin	13.1	13.4	14	18.6	29.7	42.4	61.9	65.5	54.2	36.6	23.8	19.7	14.9	13.7	16.3	22.9	30.7	43.1	59.5	64	55.9	35.8	24.7	19.5	15.3	14.2	15.3	29.4	33.3	54	60.7	65.2	57.6	44	26.9	20.9	13.4	14.8	17.4	26.5	33.9	40.6	59.4	65	55.4	41.5	22	18.2	12.7
Qinghai	12.4	12.5	11.8	12.4	15.9	27.6	32.8	33.3	29.3	18.2	12.5	11.6	11.3	11.5	11.5	12.5	16.7	23.7	31.1	33.7	29.6	19	13.7	13.1	12.3	9.4	10.3	12.3	16.7	25.1	31.7	33.4	28.3	19	8.4	10.6	10.6	11.3	11.4	13.2	17.2	29.1	35	34.8	29.9	18.3	11.6	11.6	11.9
Gansu	11.7	12.6	13.1	16.4	22.3	26.9	29.8	30.2	29.2	23.3	18.2	15.2	12.7	13.4	13.9	17	23	27.7	31.9	32.7	31.6	23.3	17	14.6	13.2	11.3	13.5	16.5	23.4	28.4	31.7	31.4	29.3	24.7	17.3	14.5	12.8	12.9	13.3	17.4	24	28.3	31	31.6	29.7	24.3	17.7	13.8	12.8
Shaanxi	23.2	27.1	28.2	40.7	51.6	54.5	61.3	65.1	62.9	48.2	39.5	32.4	28.7	29.3	31.1	43.7	51.1	57.1	63.4	66.6	64.5	50	35.3	29.5	25.6	25.5	29.4	40.9	53.7	56.6	62.7	65.5	64.4	54.5	38.8	31.5	27.9	28.1	31.1	43	54.4	56.1	63.3	68	65.2	50.4	37.4	30.1	26.6
Inner Mongolia	10.4	11.9	13.3	16.2	22	30.6	39	41.4	35.5	21.7	18.3	13.6	9.7	11.6	13	17.2	24.4	30	36.8	38.1	34.4	21.6	17.4	16.7	12.8	13.8	15.8	17.3	22.9	35.6	41	42.1	37.5	22.3	14.7	12.8	10.5	11.3	12.6	17.5	25.1	31.8	37.1	37.7	34.6	20.6	16.3	11.6	9
Shandong	20	20.7	24.9	37.2	43.9	45.8	64.5	69.5	58.9	36	33.9	30.7	25.8	27.3	30.2	38.4	41.7	46.8	66.2	71.2	60.7	36.1	28.2	26.9	23.7	20.9	27.9	40.8	45.2	43.4	66.5	71.3	62.1	37.9	31.9	28	23.3	21.6	28.3	38.5	44.2	42.7	64	70.8	60.9	36.5	28.9	25.4	19.7
Henan	27.2	34.7	40	52.9	55.7	48	72.4	75	63.5	38.3	41.9	41.2	37.8	41.3	47.6	59.6	57.4	56.3	71.2	75.2	66.6	38.4	35.1	36.2	34.4	36.3	43.3	58.8	60.2	46.1	74	75.2	66.7	41.5	41.3	38	34.1	32.8	42.8	58.1	58.8	49.7	71.4	75.6	67	39.8	34.1	32.3	26.8
Ningxia	11	11.3	11.3	12.5	17.4	22	26.3	29.4	29.3	19.6	15.5	13.3	11.5	11.9	11.6	13.3	17.6	23.3	29.4	33.2	33.9	22.2	15.3	13.3	12.3	11.4	12.3	14.5	19.6	24.6	28.1	29.4	28.4	25	15.6	12.9	11.9	11.9	11.6	14.5	20.1	23.2	27.4	32.2	31.8	23.1	16.1	12.7	12.2
Hebei	19.8	19.2	21	25.6	40.5	47.6	68.3	72.1	60.4	36.8	28.8	24.6	20.7	20.2	23.8	28.7	39.6	51.1	66.3	70	60.8	39	25.6	22	19.5	18.6	21.5	33.9	41.9	55.8	67.6	71.6	62.6	41.1	28.3	23.5	20.6	20	22.6	30	44.4	48.3	64.1	68	59.4	37.3	26.1	21.2	16.6
Beijing	20.9	20.3	19.8	20.6	45.9	55.6	69	70.6	61.3	43.4	28	23	21	19.8	21	30.4	48.1	57.4	68.6	70.4	61.8	47.8	30.4	24.4	21.2	20.7	20.8	37.9	52.5	60.7	70	71.5	64.8	51.9	29.9	23.7	21.8	20.7	22.2	36.8	52.1	56.1	66	70.7	61.3	45.7	25.4	23.3	18.7
Jiangsu	26.6	33.5	41.3	49.4	50	41	63.2	70.3	63	47.6	33.7	33.8	31	38.2	48.2	55.2	53.7	44.4	64.5	70.7	63.9	45.3	33.9	32.6	32.6	34.2	43.9	56.7	57.1	43.5	62.6	69.4	65.2	45.7	34.9	30.2	28	28.4	44.8	54.5	54.6	42.5	60.7	71.5	63.5	48.5	30.8	28.6	25.8
Shanghai	22	26.3	31	36.6	38.1	39.7	53.3	54.6	52.1	45.2	31.5	28.5	25.3	30.9	37.5	39.4	38.6	41.4	54	56.2	55.9	45.4	35.7	29.2	26.4	26.1	31.9	40.3	40.3	42.9	48.6	56	55	44.5	34.3	28.1	22.7	22.2	36.3	40.7	40.2	40.6	49.2	56.1	51.8	44.6	33.2	28.1	25.1
Tibet	15.3	15.2	13.9	13.9	17	23.9	29.5	30	27.3	20.3	15.2	14.8	14.3	14.1	13.2	14.5	17.8	22.1	27.1	29.6	28	20.8	17.4	16.4	15.5	13.6	13.1	13.2	16.2	25.2	29.6	28.8	26.7	21.1	14.4	15.2	14	14.5	13.2	14.8	17.9	22.2	27.4	30	28.2	20.9	17.1	15.2	14.6
Anhui	33.3	41.5	44.8	53.3	55.8	54.3	71.3	74	63.1	48.7	41.4	39.9	36.4	43.5	49.9	58.4	58.8	57.6	71.6	73.4	65.7	49.4	44.7	41.4	40.9	43.2	47.3	59.4	61.1	57.5	72.3	75.6	68	50	47	41.3	38.5	36.5	47	57.2	60.9	58.1	73.7	77.3	67.4	48.6	41.4	38.7	33.9
Hubei	33.7	40.7	43.1	52.9	57.8	65.3	75.3	75.5	65.1	56.1	50	41.5	38.5	40.7	45.2	57.1	59.4	69.5	76.5	77.1	69.7	56.2	47.4	41.1	39.2	38.1	41.9	55.3	60.1	65.3	76.1	76.1	69.6	58.7	51.4	42.3	37.8	38.8	43.1	56.2	61.6	67.7	74.5	75.8	67.4	56.1	48.8	40.1	35.3
Zhejiang	44.4	49.4	47.2	52.8	62	66	71.6	73.1	70.3	63.1	55.3	52.6	46.5	50	52.8	58.6	62.6	68.9	71.7	72.3	72	65.1	57.4	51.4	50.9	47.4	46.6	55.9	61.5	66.6	70.4	73.1	71.3	65.7	60	50.9	46.6	45.5	50.9	57	63	66.9	71	73.8	71.4	65.6	59.3	51.7	48.2
Jiangxi	45.9	50.2	46.5	51.8	63.9	69.6	71.7	72.8	70.4	63.1	57.2	53.7	47	50	52.8	57.2	63.3	70.2	70.9	73.3	73.2	65.2	56.7	49.9	49.9	45.8	45.6	53.3	61.3	68.6	70.5	71.9	72.2	65.6	58.1	52.2	46.9	47.9	50.8	56.9	63.6	69.4	71.4	74.4	71.9	64.2	58.3	51.6	45.2
Hunan	41.4	46.1	45.7	53.4	63.8	70.2	73.5	74.5	69.3	61.4	58.6	50	43.3	45.7	49.2	57.8	63.4	71.4	73.2	73.6	71.6	63.4	53.9	48.5	44.2	41.2	44.4	55	62.9	70	73.5	74.2	71.2	62.9	55.6	48	42.6	46.1	47.2	58.1	66.2	71.5	74	74.1	69	60.6	56.6	48.7	41
Yunnan	57.8	54.9	51	51.2	56.5	63.1	74.1	75	72.9	68.6	66.2	61	55.9	53.9	50.7	52.3	59.5	67.2	70.2	71.7	74.9	70.7	66	62.3	57.7	54.3	50.6	52.5	58.1	68	73	71.9	73.7	71.1	67.4	62.7	58.6	55	51.2	54	58.5	63.3	70.8	75.6	75	70.2	64.3	59.8	55.4
Guizhou	41	44.3	47.5	52.8	62	69.2	75.6	75.1	68.4	54.3	62.3	53.6	42	47.2	49.2	56.3	61.8	73.4	77.1	77.8	73	57.9	57	52.5	44.1	40.1	44	52.8	62.7	71.4	77.1	77.7	73	66.9	60.8	52.1	44.2	46.4	45.5	57.1	64	71.2	77.2	76.5	70.8	65.3	58.1	52.1	42.5
Fujian	56.9	58.2	55.8	58.4	69.1	71.4	72.8	73.9	73.5	69.4	65.7	65	58.2	58.3	58.7	63.6	66.2	72.4	72.3	74.4	74.5	71.2	66	61	60	56.9	54.6	61	65.4	70.8	73.9	74.2	74.1	71.9	68.2	62.9	58.4	57	58.5	63.2	66.6	71.8	73.7	74.7	74	70.9	67.6	63.2	60.8
Guangxi	50.2	51.2	51.8	55.9	66.3	68.1	73.5	75	74.9	67.6	63.4	57.8	50.4	50.7	49.4	60.3	65.2	73.7	72.5	73.9	76.2	72.4	63.8	57.3	54.4	49.3	49.9	58.2	67.2	68.4	73.7	74.6	76	72	66.7	59.7	55.4	53.3	52.5	61.2	70.4	74.9	74.5	75.4	74.5	71.4	64.9	59.1	43.3
Guangdong	51.7	51.2	50.3	55.6	65.5	66	66.8	68.7	70.2	66	62.1	59.5	52.7	52.5	46.2	60.9	63.8	66.9	66.2	68	71.4	68.7	61.1	55.4	54.6	50.5	49.8	56.8	64.6	64	66.7	68.1	70.5	68.2	63.1	58.5	54.4	52.6	52.4	61.3	64.8	68.8	69	70.1	70.9	68.1	62.1	58.6	54
Hainan	59.6	59.3	63.1	64.5	63.8	67.5	69.9	75.5	75.7	73	69.2	67.6	61	58.1	61.8	64.9	69.8	72.1	71.3	73.8	76.5	74.7	68.5	65.3	62.8	58.9	58	65.3	67.9	71.1	73.4	75.3	76.8	75.9	72.5	68.9	64.1	62.3	66.9	71.9	71.5	73.1	74.6	76.6	76.4	74.6	71.6	67.8	64.2
Chongqing	32.8	40.1	44.5	53.9	62.8	69.4	72.7	67.5	61.4	61.6	57.7	47.3	39.6	46.9	50.5	55.4	63.2	73.1	77.1	75.6	70.8	65	53.2	46.7	30.4	36.1	43.7	55.6	62.8	72.4	75.2	73.8	71.1	65.1	56.4	48	37.9	42.9	43.3	57.4	65.4	72	76.2	74.6	70.4	67.1	56	50.3	41
Sichuan	36.1	39.4	38.5	44	50.5	65.2	73.2	70.7	65.1	55.3	48.9	41.8	36.8	39.2	41	44	52.5	63.8	72	72.5	66.5	49.4	44.1	42.1	35.4	35.7	37.4	43.7	51.7	65.2	72.1	68.9	66.5	58.5	45.3	41.8	38.2	39	39.1	46.2	53.9	63.6	70.5	72.4	67.6	56.8	47.3	40.2	36.7
mean_relative_humidity
Heilongjiang	65.3788	60.5463	56.0558	53.0721	43.8971	73.4685	75.2145	76.6949	67.773	55.2049	65.0694	67.7515	68.0166	63.6313	59.5806	54.8486	60.6153	59.6865	66.7899	70.9686	69.3667	56.5318	57.4423	67.7175	62.408	58.0485	58.9102	47.0207	59.0785	60.2937	76.0802	71.8344	63.7499	62.2092	64.8009	64.8701	67.6199	63.0232	60.9811	45.1658	38.9965	78.4991	80.4562	78.5248	71.7274	62.3836	63.5532	69.5336	68.8396
Xinjiang	74.3592	69.3902	49.7385	40.0217	39.2067	40.9283	45.1193	40.022	43.7833	54.5518	64.4202	70.0005	63.7957	57.1899	46.8583	36.5101	39.8123	38.8338	47.5577	45.7253	45.6278	51.3182	54.1859	67.2649	67.7287	63.6155	44.8548	35.9561	35.9599	36.149	42.9106	41.6642	47.5641	55.3172	61.1939	63.4883	62.5171	55.6277	45.4002	39.3965	36.9057	38.7687	40.0181	40.4907	51.0995	50.5596	64.4389	67.7468	62.6212
Shanxi	66.0657	50.6671	34.6982	37.5952	52.0599	53.1393	71.9124	76.9597	70.025	67.6555	59.6381	60.6682	50.1325	51.1556	59.0541	38.9976	37.5899	57.5548	69.8514	71.0749	70.7762	69.78	56.4702	60.0415	60.4251	52.9618	46.5553	53.3912	44.0023	61.781	65.106	68.9378	71.8202	64.1371	53.5012	39.6797	39.7984	56.0702	43.5265	43.625	50.0749	42.9512	62.6667	69.4788	71.5167	58.5795	66.3631	57.9332	48.6509
Jining	66.4438	56.2819	51.7597	52.2103	51.2781	70.5793	72.7175	76.6007	70.2046	63.0623	60.2655	64.0512	68.0478	57.7044	56.0545	54.3747	54.683	54.0115	72.0456	74.2558	70.9874	58.366	59.8862	67.8009	59.6774	50.8906	55.01	47.3115	60.0467	65.769	78.98	77.4537	65.5609	60.2314	61.4943	58.2525	64.0356	56.3054	53.2592	50.7023	46.4461	72.1943	77.1513	71.1902	67.3448	61.5362	65.2816	68.4472	64.7998
Liaoning	62.2307	59.3929	54.218	57.5028	57.7801	75.1414	82.6559	81.5914	74.6283	68.045	61.6495	63.6041	64.4966	60.5455	65.1271	55.8434	56.1202	64.1838	81.9961	81.0567	72.4051	68.4448	62.0091	68.8886	52.0987	47.5632	57.609	56.9152	66.0039	78.6222	85.7781	83.0362	70.5091	64.1232	56.5081	53.6882	55.262	57.7576	53.3579	55.8747	56.478	70.7788	79.4418	74.2532	71.1283	63.3343	63.7545	63.7556	63.8631
Tianjin	66.0538	56.2857	42.0968	51.2111	57.8387	59.6333	80.5591	78.871	71.3778	68.6989	60.1444	59.5161	54.2688	56.1429	65.0323	46.7111	47.7204	64.5222	72.9785	73.4086	70.8889	70.3226	59.2444	59.3978	46.7957	40.2529	46.3333	54.4	55.4409	71.9889	77.4086	74.7849	69.9556	62.9355	48.5222	46.3226	46.1828	61.4762	47.1075	47.7556	47.1075	52.8667	69.2796	75.5591	71.5556	57.6237	60.7444	50.3871	52.7312
Qinghai	38.6304	43.2235	35.3295	41.6905	43.7253	56.2229	58.671	57.0581	58.3057	55.2157	47.9905	47.1714	36.4378	39.6653	43.5143	38.001	43.8424	58.2152	58.3576	59.7659	60.1657	57.118	41.7023	40.9705	49.0885	48.3695	38.9456	40.1438	44.424	53.5619	58.9889	57.3097	62.9705	56.3382	50.6933	40.8415	40.2968	34.1797	39.8198	42.0724	53.1825	53.0829	62.235	59.9687	64.9467	54.9198	45.719	41.9806	36.2313
Gansu	63.4016	61.0665	40.2191	37.5218	46.683	46.2333	60.188	59.8042	63.7391	58.762	59.569	59.8732	50.3137	43.2414	56	44.6954	40.802	52.9609	62.7519	63.7942	68.1195	70.4038	57.3667	57.574	64.1735	61.0012	46.2214	43.6885	40.0679	49.2276	57.2414	58.4883	67.1736	62.1835	58.0517	52.6552	51.7898	48.4052	43.2692	39.0356	47.8676	43.7908	55.5184	62.2425	70.1207	57.7864	63.7816	62.9611	52.5651
Shaanxi	69.1884	63.6905	46.4722	50.5766	60.5288	57.9214	72.0865	75.4346	76.9301	75.1246	69.2167	68.5824	55.7249	58.8353	64.5323	46.7833	48.6532	64.3204	77.0206	75.4552	77.3917	80.0645	65.5093	70.0609	68.6935	62.1897	55.422	62.762	54.1756	64.0287	71.2186	74.0851	80.3306	77.8172	67.8981	52.6622	51.9866	68.5169	57.3952	59.5343	67.415	57.1028	71.5717	80.5457	80.9463	73.9729	76.075	68.5143	55.6667
Inner Mongolia	60.957	51.1131	37.9194	34.8521	31.5403	47.4709	57.7634	58.0927	52.141	47.0108	55.8161	63.2735	60.1458	52.5327	55.6821	37.3222	34.2016	42.0493	53.5289	54.0699	49.0681	50.4805	51.9611	61.8622	56.412	53.3384	43.5282	37.7462	35.5329	53.45	57.3353	59.3414	54.7493	52.7722	55.2528	53.1895	56.6808	45.1912	44.0343	38.1903	32.2843	45.7993	53.6301	54.0853	52.0743	46.506	58.1778	58.584	58.2755
Shandong	68.4165	62.7335	49.676	58.2217	64.2609	66.7754	82.1234	82.1697	73.4014	70.446	65.5884	66.993	61.4236	61.9891	65.6957	57.9043	59.6858	72.2739	80.9032	85.0235	76.5623	71.1697	61.8957	67.1781	61.7013	52.0555	54.352	61.3079	66.0798	75.4739	85.1515	81.0729	73.6928	66.439	59.4638	54.9958	53.331	68.5016	56.4755	57.2029	59.3857	62.1551	78.5975	79.6452	76.3217	60.2679	66.6478	62.892	58.3226
Henan	76.179	68.5625	52.0694	64.9267	65.3855	60.0433	81.7823	79.821	75.4083	70.7887	67.6833	69.2226	56.3532	64.85	66.229	55.9233	53.4806	68.99	81.3952	80.3129	72.2733	70.6661	62.96	69.0984	66.7677	53.3121	53.8677	63.9767	60.421	66.2867	80	78.05	76.7433	70.8516	61.4783	46.729	46.9855	73.5464	61.9258	63.55	66.0161	61.1333	76.2113	79.0419	79.8317	63.6952	73.225	63.2919	51.1177
Ningxia	64.2903	54.6935	32.3387	31.5556	43.5323	43.5528	61.5672	64.1317	66.4499	55.0376	58.2944	58.1747	48.3091	47.006	58.7796	34.7167	33.3629	55.6472	61.3763	63.9409	67.35	69.5	55.9444	57.9113	62.9032	61.3563	41.836	44.5389	35.5672	45.2056	58.6586	61.8441	72.7306	61.8925	53.1694	45.7016	46.6478	48.6012	39.9812	39.1722	46.5349	37.8111	56.3468	69.5081	69.1389	57.5403	65.2806	62.0403	51.2258
Hebei	60.1782	48.8554	35.2888	43.9571	51.8955	56.5016	74.9447	74.8556	64.746	64.6774	57.3474	59.9201	55.8955	52.9456	62.2212	44.6302	45.5668	60.2095	71.6774	71.8925	68.1492	67.8556	59.7571	60.7066	50.3948	41.9015	46.1167	56.1873	51.2151	69.3429	74.3533	75.5315	71.3635	63.5038	52.5667	48.4685	47.424	55.5	46.2934	49.9873	49.8664	52.0698	68.9155	71.6375	68.9889	55.6559	64.1762	53.3625	52
Beijing	53.7849	41.3095	28	37.0778	51.3656	56.2778	74.9785	74.7957	61.7556	63	51.7556	50.3656	46.2366	46.4643	58.1398	36.8111	39.8925	57.8333	71.129	69.3441	66.9222	63.9355	56.0889	53.3118	41.4946	32.7586	40.4301	53.1444	49.2043	71.9778	74.0108	75.957	72.7111	64.5054	50.6667	45.7957	41.9462	50.2262	41.2151	46.5556	47.0538	49.1222	70.5054	73.3441	69.5889	57.5054	61.3778	45.3871	49
Jiangsu	79.4462	73.1577	64.2285	68.0027	70.1519	72.2347	81.6747	78.3562	78.1083	76.1142	72.3736	71.9664	69.8804	72.2991	71.3441	64.5014	66.2473	77.5292	82.422	80.6694	80.3389	75.3401	70.8556	76.8884	73.2688	63.7802	65.3199	69.9167	69.371	81.1972	79.6976	82.1747	80.3014	75.9785	71.3361	61.5927	64.5578	78.8214	69.6922	65.9778	63.9637	71.7097	78.7191	83.2379	80.8653	68.1505	73.7653	71.4892	65.5726
Shanghai	78.6774	74.9643	64.9355	63.8667	68.5161	73.1667	72.871	66.9677	69.5	68.6452	67.3	67.8387	67.9355	69.5	66.6774	62.8	62.4194	78.0333	72.3871	70.3871	74	66.5806	64.6667	71.6452	72.4839	63.8621	62.0968	68.0333	66.3548	80.3333	70.3548	74.6129	74.8333	73.5161	71.0667	65.2903	67.8065	78.9643	69.7097	64.9	59.0323	72.0667	71.4839	78.8065	74.8667	63.1613	74.5333	68	68.871
Tibet	31.6774	38.8904	42.3326	48.7667	55.713	59.1563	62.0044	63.4972	61.8448	55.5795	50.1705	39.8765	27.6696	40.9926	35.0823	42.9667	46.9088	52.8816	62.9255	65.3671	61.4023	46.2747	40.708	31.8654	31.7304	32.1712	42.4416	42.2954	55.1201	60.8241	63.5996	67.5873	61.8126	50.7275	40.1184	35.2514	32.2058	32.9791	38.8988	39.7483	47.3737	49.6161	58.1001	62.8409	55.7517	43.9466	36.5092	34.5806	31.02
Anhui	81.3468	76.7783	63.8065	70.6583	70.3817	71.7042	81.7151	77.2083	77.1764	74.4086	72.8903	72.5175	72.1317	72.9896	72.2917	65.95	66.3589	77.8722	81.8763	81.2083	79.1347	74.4866	69.8986	79.3253	77.5484	66.9986	65.6331	71.4083	66.8616	80.0194	81.4395	84.1102	80.6111	77.8495	71.8819	60.5417	64.2944	81.3616	72.6223	66.5889	67.3091	73.4833	80.379	84.6452	81.8069	64.5927	76.8194	74.2944	67.8737
Hubei	78.9254	80.5603	69.6169	73.5344	70.6724	72.2083	76.8125	76.1835	73.0125	77.5141	76.0979	74.753	73.497	77.0011	73.2954	66.4292	66.9607	77.3229	81.0655	78.2339	74.1271	72.8357	70.9583	76.5817	75.3952	64.3782	69.8054	73.1552	67.002	73.9073	79.8054	79.499	78.551	79.7641	74.9625	63.3851	65.501	81.3761	73.9526	74.524	76.9556	74.4354	77.1562	79.3962	78.026	74.5131	76.451	76.7177	73.0655
Zhejiang	77.0154	74.9907	68.2819	70.1826	75.5456	80.1246	75.8233	71.2777	75.4551	71.6031	72.8797	71.439	72.4628	73.3494	74.3829	70.0551	71.0996	81.2029	71.0954	75.2805	78.271	71.4811	69.5145	75.2426	75.8724	68.1304	69.3857	73.9797	70.5063	82.2174	74.4895	77.432	78.1116	75.8303	72.1043	65.2791	68.4951	80.9705	76.3254	69.1449	66.5722	76.6638	75.3801	80.2763	76.8681	69.1753	79.5754	72.6087	74.1459
Jiangxi	79.1228	82.8448	79.3189	78.1974	78.536	81.5692	74.8722	73.2506	75.3487	76.0124	76.141	73.0931	77.835	76.0247	81.2717	76.0282	72.7531	82.5564	69.7283	76.7841	79.3923	68.7072	64.9179	77.9591	79.6861	71.0995	72.8412	77.341	71.7072	80.9205	72.9665	75.0385	75.3449	75.5012	74.2577	66.4045	67.5931	80.7253	80.335	71.8846	72.6414	75.2833	72.8536	76.2519	75.0628	63.9516	74.7359	78.1042	83.0645
Hunan	77.6272	86.124	78.655	75.3926	74.6819	79.5185	76.4704	76.2975	71.9472	78.2348	76.5944	73.905	77.0036	76.3532	79.5394	74.9074	70.4895	80.288	70.5224	74.5901	78.8815	73.2294	66.9407	77.1246	78.1039	70.1034	75.0878	75.6315	71.9704	75.8694	73.828	77.0018	77.1824	76.3817	75.3824	66.2142	68.7366	79.371	75.9728	76.3306	77.7419	73.988	73.1649	72.9937	71.7991	71.9651	71.6778	77.9624	77.1864
Yunnan	64.1101	65.7876	56.9241	57.9569	69.5769	75.6892	79.4564	78.556	78.2618	79.3397	72.2265	72.7951	70.0923	64.6155	52.9135	67.7725	70.0996	73.3618	81.093	81.4186	79.8363	79.7913	76.8529	69.6112	66.8416	68.0254	64.701	59.3676	70.6186	76.9588	79.9326	81.6366	78.5471	78.9184	74.2078	74.9307	71.3433	54.6576	54.8169	63.9225	65.9649	75.0686	78.9658	79.1233	75.6598	73.7287	68.9441	66.2571	59.834
Guizhou	79.2372	84.041	75.0116	67.9137	71.6746	80.7216	75.1025	74.8454	70.8471	84.4687	81.2824	80.833	81.5863	72.396	74.0958	74.7647	69.1262	80.9775	79.2201	78.5797	81.3422	81.2524	73.4814	81.4706	81.149	74.9442	76.3852	75.4186	77.3767	77.6755	79.2002	81.5645	78.548	81.7144	80.6098	78.0085	75.8548	74.4632	72.6385	78.2686	79.167	77.6186	78.962	75.259	72.3157	80.7856	74.3461	80.3662	75.3207
Fujian	77.5922	78.537	79.3986	80.4845	81.7857	83.6452	77.3917	76.7362	75.9548	71.53	76.0083	74.5783	74.7304	76.4949	82.0634	77.344	76.0276	84.144	72.197	80.8157	76.2167	69.9424	68.1179	76.2454	76.9482	71.1761	70.8652	78.069	76.0991	82.4476	77.0565	76.727	73.7488	77.4562	70.9738	68.477	68.1797	76.2105	80.288	71.1786	70.4505	79.0393	76.1809	76.447	73.9119	66.4724	77.5488	77.8882	82.2028
Guangxi	71.4479	81.1264	79.2084	75.4564	74.572	81.091	80.3697	79.9529	71.3436	73.4491	72.3846	67.7891	68.7159	75.1745	82.2432	76.6769	75.0682	79.1872	76.6725	77.4541	76.1462	68.7519	61.659	71.7792	75.4417	66.5995	76.9268	79.3077	77.4144	82.4295	80.1514	80.2792	77.191	74.3983	72.0692	70.4231	65.4069	75.9272	79.2692	77.9641	79.2543	79.7103	79.8499	74.598	72.7462	70.366	66.0282	71.7531	79.9218
Guangdong	73.0837	74.8986	81.095	82.1144	81.4699	84.8378	80.4394	80.0209	76.4351	73.8169	73.2946	67.9259	67.7463	76.2181	82.7376	80.2351	77.0575	82.2883	73.6295	80.279	73.8117	68.6713	61.1108	69.8561	71.7071	68.3616	72.6129	80.7586	79.3269	85.0775	78.9372	77.5641	75.2216	75.143	65.409	64.2398	62.3575	76.0637	80.8413	76.3604	75.2014	80.5766	77.8867	76.3967	74.1766	65.8884	69.3378	74.1273	79.8003
Hainan	78.0766	80.2054	79.2621	76.3625	73.5081	76.0917	75.9758	81.9637	78.5292	76.9073	77.275	74.0847	77.0565	77.1652	79.2056	77.0208	78.4234	76.4708	75.3992	80.1895	79.4292	79.0242	71.575	76.4355	78.4274	79.875	76.3266	76.7208	76.25	77.7125	77.0323	78.8347	79.0958	81.996	73.3333	75	75.9758	79.5357	81.7903	82.2875	79.6492	78.1708	78.9476	80.9194	82.7292	82.0161	77.6292	79.6371	84.1048
Chongqing	81.0995	81.5	76.7097	72.6528	69.9113	76.1139	66.1694	57.6344	68.2333	82.4677	82.0917	82.8495	82.578	81.1488	74.3871	75.4056	73.3952	85.7833	84.6801	73.879	79.2944	83.5941	84.3806	85.2957	80.8226	76.7557	79.0995	78.9444	76.9516	77.4722	76.1774	83.6667	80.1611	87.078	83.7833	84.8737	82.4355	82.8423	74.3306	80.6944	82.9462	81.2167	75.4274	77.0538	73.3333	86.25	83.0472	83.8548	81.3898
Sichuan	57.1442	64.2372	60.1137	58.6405	61.8687	71.0183	70.4078	65.5783	74.0492	74.798	69.9294	67.49	62.5707	59.0519	55.2151	60.0881	61.053	70.4778	76.3751	73.0077	74.4794	74.9224	69.5063	63.3779	60.9747	60.6609	63.4232	59.7333	64.3656	68.5532	70.8372	77.6152	75.0778	73.9055	66.8857	62.4194	61.0876	54.4184	55.5845	63.6222	62.6997	69.9413	75.4531	74.7166	71.1177	73.2422	66.3397	63.0822	55.7721
mean_sunlight
Heilongjiang	168.386	188.914	216.235	204.765	287.205	194.719	242.054	252.073	243.519	221.619	155.581	150.208	176.114	185.049	233.33	255.1	214.1	274.67	300.962	267.7	204.373	220.27	193.181	140.581	201.446	222.146	197.665	214.173	224.83	280.849	232.165	251.568	235.83	186.608	156.046	141.368	152.778	179.176	231.114	268.057	284.605	165.032	227.889	236.524	225.251	207.524	158.451	123.103	153.895
Xinjiang	141.405	154.22	229.136	261.98	295.641	302.521	303.258	301.939	270.78	246.895	178.453	152.936	195.312	188.535	237.271	252.865	288.306	306.032	289.645	290.706	259.373	245.95	209.373	152.903	149.932	196.374	253.141	255.645	304.579	308.1	300.1	294.174	265.262	243.424	189.062	151.929	166.183	173.718	242.439	245.111	305.591	300.98	315.185	310.717	257.241	253.036	161.702	151.185	154.7
Shanxi	103.654	178.282	254.571	247.746	237.443	252.329	194.746	166.454	173.021	188.164	172.618	142.689	172.85	179.239	179.532	245.761	274.014	176.654	168.754	199.064	183.914	153.375	177.239	138.521	107.421	195.782	222.364	202.696	253.125	178.489	221.229	192.343	158.289	196.039	186	185.693	189.429	111.9	205.854	241.121	234.996	274.725	201.336	176.993	163.243	205.818	155.436	158.529	171.771
Jining	174.993	174.862	220.007	198.997	258.676	191.952	233.866	206.776	238.559	208.8	178.1	150.617	164.138	188.128	206.397	217.1	225.293	275.6	222.686	216.662	202.897	217.859	176.2	139.038	211.762	220.428	182.817	210.49	210.355	218.634	182.852	218.817	254.162	190.421	163.645	151.731	161.103	176.931	216.441	206.452	265.986	180.059	210.507	250.99	226.362	208.797	158.214	141.528	167.245
Liaoning	179.082	166.821	227.385	196.167	248.23	188.497	171.618	191.858	240.067	205.221	176.376	157.406	180.318	180.315	200.958	227.391	255.479	260.83	183.842	206.264	228.276	181.5	175.5	156.77	218.409	231.412	204.545	217.273	211.23	180.085	176.1	218.167	247.727	219.345	208.015	178.706	206.206	193.042	246.891	234.312	275.058	228.588	217.706	270.288	215.17	216.133	173.233	173.548	186.888
Tianjin	91.1667	143.533	248.167	194.933	205.533	204.833	152.433	163.1	216.033	163.267	152.267	121.067	165.233	154.2	169.933	253.567	271.267	177.867	177.567	208.667	181.567	154.2	170.9	143.8	157	226.233	218.5	200.2	228.967	152.133	169.467	163.133	188.4	192.133	196.567	169.567	178.1	145.867	234.767	249.7	264.467	270.7	179.1	163.167	149.967	198.3	121.2	155.467	169.367
Qinghai	200.114	196.257	246.669	242.751	272.609	209.291	246.603	236.16	230.483	237.674	231.694	213.349	230.491	215.82	233.583	246.271	264.597	213.491	242.951	214.971	215.189	209.78	240.88	214.574	163.771	217.271	258.431	257.034	258.089	245.411	220.523	243.874	199.097	227.954	223.406	227.646	214.831	193.289	233.691	247.363	223.926	235.483	177.991	224.077	202.503	233.089	227.811	222.894	225.469
Gansu	180.341	185.617	249.603	252.645	280.99	269.679	233.345	239.783	206.841	247.045	222.345	201.693	210.555	220.821	210.631	235.359	287.128	238.859	244.176	228.572	195.61	157.879	228.552	196.093	144.952	213.548	252.8	255.424	291.424	275.934	261.962	258.531	194.738	231.966	201.779	215.134	217.093	183.197	233.659	250.003	252.472	283.148	221.859	234.234	170.097	230.514	198.448	201.738	218.221
Shaanxi	109.781	125.497	227.35	225.308	242.936	237.764	216.764	180.761	128.078	167.892	154.458	129.225	167.353	150.814	155.878	222.453	251.097	174.953	153.239	193.064	161.917	106.397	167.481	122.747	100.781	180.469	208.9	187.458	258.3	203.131	224.481	191.364	124.875	145.814	153.967	188.525	172.389	86.5833	179.972	191.164	171.939	228.575	182.139	140.792	116.286	153.875	132.603	152.283	174.294
Inner Mongolia	186.992	209.44	274.583	253.556	295.762	266.594	271.258	279.896	264.256	255.935	200.652	186.631	207.383	220.6	244.015	285.225	288.902	266.223	280.481	285.831	258.36	236.527	213.623	174.917	202.938	237.944	241.169	247.935	267.562	244.108	273.715	274.708	255.094	243.056	205.181	189.279	210.283	205.742	260.704	274.708	305.173	291.148	290.633	286.542	240.902	252.738	198.721	172.56	194.706
Shandong	118.417	159.73	236.113	228.065	241.083	223.613	142.457	184.37	203.383	189.03	148.722	145.991	168.091	172.67	178.63	236.465	260.991	198.83	169.348	158.535	174.161	143.891	189.761	142.33	125.452	200.226	230.987	209.017	236.048	170.352	128.43	194.965	188.948	188.674	179.426	178.53	193.704	110.857	213.887	242.935	245.661	263.009	199.639	198.174	169.709	218.574	150.357	155.791	172.457
Henan	75.92	111.055	222.8	198.93	209.95	227.915	120.18	158.175	121.59	156.525	137.4	118.785	136.925	117.91	140.715	205.8	229.705	149.055	119.465	133.055	150.125	96.7	148.835	96.725	72.6	182.945	195.095	177.335	230.035	139.95	108.63	158.445	119.165	125.635	141.785	155.34	149.74	61.31	148.29	185.295	186.535	215.675	156.655	131.085	97.095	153.24	122.67	133.035	138.74
Ningxia	150.917	201.008	255.45	259.067	284.875	290.708	231.083	235.667	199.692	252.908	213.925	192.408	209.983	202.475	207.567	257.1	294.4	230.142	256.233	215.233	197.592	144.408	225.025	181.217	114.6	203.15	257.575	237.9	288.267	289.8	266.442	251.425	174.092	243.55	212.825	219.692	212.975	177.617	232.675	254.958	271.308	311.308	253.633	223.417	182.942	245.092	196.842	203.317	221.825
Hebei	116.386	165.243	254.895	229.738	228.786	237.224	169.686	183.186	233.362	188.705	177.21	153.471	176.89	176.552	192.424	259.471	285.01	201.471	194.443	232.429	215.324	178.943	176.076	153.252	165.671	224.824	219.533	213.714	251.395	184.019	203.224	194.395	206.848	215.338	206.957	184.871	202.671	164.329	243.019	253.99	275.495	281.843	219.219	204.624	188.114	226.095	164.952	164.243	184.348
Beijing	134.367	174.333	270.567	221.8	182.133	173.933	134.567	134.667	229.533	192.7	191.6	168.667	204.433	179.5	188.3	245.867	289.367	167.767	160.233	233.767	206.7	189	169.867	162.267	183.1	242.933	214.833	205.667	231	154.167	198.033	172.167	191.133	215.033	200	187.233	216.367	180.2	238.3	247.967	272.967	267.367	189.267	189.167	161.167	220.833	163.7	165.9	187.033
Jiangsu	100.221	118.683	206.679	180.062	195.792	179.896	130.871	225.208	154.954	174.833	117.629	147.229	136.15	149.425	158.021	196.75	225.792	134.046	138.242	204.671	148.758	158.454	170.058	105.65	88.7583	196.333	203.796	163.242	232.758	97.3583	174.588	176.467	152.238	142.912	143.617	173.287	158.304	59.6167	153.508	221.596	237.425	182.467	171.908	137.458	136.004	206.338	115.088	132.204	163.421
Shanghai	81	90.5	162.1	160.9	153.2	130.3	142.6	260.4	138.3	132.4	104.8	121.6	98.4	113.8	125.2	152.3	186.4	80.4	142.3	220.6	132.5	147.8	129.4	87.8	64.6	150.2	170.2	120.8	202.7	45.6	206	165.6	146.1	101.6	107.5	154.8	108	32.9	103	191	228	149	190.3	121.5	116.4	208.9	91	140.9	143.7
Tibet	245.017	213.031	241.662	228.779	239.159	231.169	231.252	223.424	224.155	243.562	216.276	236.214	245.81	200.341	260.583	232.959	264.462	246.159	196.979	194.714	208.079	258.976	236.721	240.317	190.228	237.5	230.569	241.055	229.855	203.748	195.338	170.403	210.517	238.497	254.307	245.197	237.786	212.214	230.4	264.903	246.169	255.138	222.748	210.197	230.731	258.548	238.31	228.979	243.962
Anhui	91.175	86.2625	185.883	177.825	184.387	184.879	140.958	217.946	139.979	144.496	117.213	140.925	118.217	133.958	140.246	190.617	215.579	130.35	155.196	179.537	135.967	152.488	167.121	85.975	68.1917	180.525	178.863	147.629	234.471	99.5708	169.15	162.925	131.854	127.217	149.746	160.258	137.729	57.9542	129.183	194.512	199.267	182.979	180.525	134.592	110.071	185.375	111.138	117.446	110.696
Hubei	77.1969	58.0688	153.463	160.975	203.347	186.819	190.169	209.959	144.772	135.709	101.203	109.516	112.331	97.5281	109.834	159.812	190.619	119.522	134.241	190.694	146.772	108.947	155.55	68.5938	49.4406	145.541	150.1	141.453	196.659	152.769	156.925	175.631	121.412	119.009	125.094	130.672	111.028	45.3906	122.369	132.134	132.175	188.381	201.884	167.216	141.456	127.588	118.088	95.3094	77.9469
Zhejiang	76.5174	68.4609	150.696	160.896	117.857	144.613	201.378	262.748	143.574	159.813	103.117	112.091	107.17	131.204	120.857	149.109	179.843	124.787	257.852	217.27	136.43	170.461	144.591	86.0826	65.8913	133.226	163.387	115.961	200.452	88.5783	244.743	203.091	158.5	138.822	130.826	154.557	131.935	71.0957	111.304	183.543	222.343	174.652	210.53	175.9	153.87	193.43	89.7609	128.348	103.335
Jiangxi	76.2692	36.6385	90.1615	120.227	114.588	143.038	206.8	244.269	167.177	117.565	102.512	131.942	89.45	107.208	79.3115	120.308	175.015	111.65	256.242	187.023	119.235	171.823	182.792	75.3192	65.7808	98.7	133.323	110.773	161.762	112.95	235.862	194.885	176.173	140.542	142.942	153.538	119.542	79.8769	82.2577	130.5	153.788	153.312	219.735	192.5	166.058	193.438	119.346	94.1231	58.3654
Hunan	65.7639	25.525	78.6444	131.042	155.378	152.808	197.414	210.414	168.275	87.3833	91.4194	105.567	81.25	78.9	66.4556	109.842	189.339	110.3	228.967	197.65	113.225	99.6917	160.947	46.2639	47.2167	78.85	108.758	100.236	144.747	141.983	202.172	163.642	136.697	128.728	122.258	132.914	88.3694	52.7111	90.7861	103.411	115.239	174.758	212.772	208.339	165.286	131.014	119.558	65.2639	56.9194
Yunnan	230.429	192.918	234.85	214.359	178.894	147.403	147.215	163.982	138.632	149.515	205.238	181.444	176.015	199.929	256.832	176.912	180.6	184.206	100.747	132.668	117.671	131.474	156.732	206.179	208.447	167.332	191.985	219.247	167.059	129.076	113.45	111.991	156.968	127.703	188.75	160.788	176.815	241.024	217.047	197.679	192.935	129.194	107.826	125.074	165.574	183.606	193.871	219.691	236.559
Guizhou	54.5676	28.3118	68.7412	134.453	140.844	96.9706	184.538	182.565	156.097	46.5059	82.2765	65.1824	38.6647	103.721	100.594	102.459	181.044	91.9029	110.544	177.321	100.194	51.1088	113.959	34.0294	37.5294	35.9029	80.0853	100.847	101.826	115.791	146.418	111.888	133.971	89.5382	80.6147	66.9706	59.0529	91.7382	107.241	76.2	93.7529	116.85	138.368	181.026	170.626	60.5324	107.791	39.2853	73.6912
Fujian	102.025	67.7321	99.3714	91.325	83.2429	132.482	208.789	221.439	174.329	173.446	125.186	133.279	110.993	131.321	77.175	109.525	164.096	109.821	271.586	138.604	127.339	170.25	166.575	106.286	88.7964	93.4179	152.525	103.493	142.071	123.789	211.893	206.725	182.846	128.679	161.557	160.104	163.079	127.146	90.1786	132.4	178.086	142.275	225.896	207.089	182.489	203.111	119.632	116.129	88.75
Guangxi	80.6615	30.5154	58.6115	116.392	146.585	140.212	172.246	172.473	187.908	160.519	125.904	139.9	84.3692	89.1885	45.2038	88.2692	182.115	173.9	212.908	195.919	147.158	177.377	197.581	63.9423	70.9654	45.9231	91.1577	89.5962	129.412	102.877	158.388	160.088	185.438	152.308	153.096	135.658	125.988	123.585	67.6615	94.3308	109.569	161.131	179.765	230.508	196.354	152.792	152.027	71.9115	48.6077
Guangdong	113.759	90.6135	71.9919	87.5784	104.938	119.138	192.205	194.984	172.759	177.443	131.151	189.581	133.622	115.646	50.2216	90.3432	187.268	152.389	279.246	160.37	157.632	179.743	202.673	147.678	110.476	76.7216	127.673	72.3243	114.359	97.3486	199.362	212.854	203.059	172.57	186.811	176.481	179.646	140.708	65.9459	89.4297	157.943	143.868	218.224	212.795	192.603	215.235	155.332	112.757	77.2054
Hainan	123.888	129.775	133.9	220.2	238.637	245.275	231.963	178.438	164.775	227.325	190.175	117.725	113.025	178.037	172.312	165.713	207.938	240.037	287.688	182.075	154.963	127.763	113.1	143.95	129.738	37.8125	169.912	197.475	224.088	176.912	236.75	207.738	187.175	125.025	153.238	127.888	160.725	191.863	169.3	138.225	213.55	222.6	222.863	214.25	159.875	151.037	146.375	172	118.612
Chongqing	30.55	23.3083	74.3833	127.392	165.35	117.075	226.717	227.108	130.25	55.7917	57.3083	32.8917	46.125	49.975	76.3917	107.7	148.4	89.5667	97.6167	221.1	138.875	65.5583	74.5833	18.8083	15.775	53.3417	99.1333	95.7667	130.558	155.567	196.5	104.508	114.55	72.2167	75.7583	35.6417	43.0583	47.0417	105.192	89.0667	78.7667	116.208	163.092	175.625	166.158	53.2917	62.15	35.2083	44.8083
Sichuan	142.021	110.602	168.369	177.379	188.412	136.481	194.252	206.371	116.564	129.852	128.338	119.681	131.5	142.838	164.548	152.4	175.445	150.226	124.079	177.471	141.921	104.733	120.952	124.333	108.338	128.529	151.336	170.893	158.99	166.843	185.871	99.6214	129.712	127.193	138.905	121.269	116.7	137.979	172.169	150.976	157.295	126.681	118.34	151.917	166.248	124.986	141.145	132.933	155.621
mean_wind_speed
Heilongjiang	2.21606	2.69875	2.98518	3.11638	3.12337	2.46486	2.09895	1.99268	2.22018	2.47105	2.41396	1.99425	1.72058	1.88562	1.79991	1.81838	1.86949	1.84532	1.82947	1.76443	1.80153	1.70201	1.70283	1.74466	2.28117	2.50755	2.60461	2.91631	2.69459	2.17405	1.99956	2.12659	2.58654	2.5184	2.38063	2.48893	2.04241	2.31776	2.81107	3.03414	3.37995	2.45495	1.91796	2.14037	2.21663	2.19913	2.5782	2.15529	2.21032
Xinjiang	1.63089	1.88704	2.29261	2.81421	3.002	2.78613	2.50254	2.45342	2.23576	1.86849	1.76066	1.58226	2.03876	2.14048	2.2023	2.28884	2.20059	2.12237	2.07419	2.2042	2.19657	2.10225	1.92667	1.94677	1.41896	1.84535	2.42972	2.74702	2.68534	2.73636	2.43162	2.40484	2.18641	1.87732	1.67071	1.70513	1.56887	1.85541	2.38798	2.71066	2.84286	2.89273	2.49125	2.335	2.12379	1.93944	1.78707	1.70855	1.7782
Shanxi	1.74804	2.42491	2.74223	2.97651	2.4664	2.22243	1.91774	1.60864	1.70869	1.71394	2.04381	1.86198	2.25899	2.27981	2.52285	2.55089	2.45173	2.59167	2.34482	2.19251	2.3144	2.4795	2.55095	2.50426	1.70991	2.175	2.41198	2.50893	2.43986	2.04167	1.82546	1.84159	1.67357	1.7788	2.08417	2.41481	2.23249	2.02105	2.52051	2.4094	2.27362	2.35095	1.9432	1.72419	1.67631	1.89758	1.92171	2.11371	2.14194
Jining	1.76908	2.98776	3.21613	3.05783	2.81268	2.41678	2.18788	1.84149	1.87828	2.2129	2.53368	2.06151	2.6366	2.5053	2.27075	2.34494	2.35306	2.26931	2.19878	2.33515	2.43299	2.74171	2.57644	2.54216	1.92659	2.39774	2.60645	3.33494	2.75439	2.17057	2.11012	1.80779	2.22207	2.43815	2.52	2.83838	2.20056	2.508	3.05595	2.96034	2.99255	2.52552	1.9624	2.01802	2.09276	2.16574	2.62747	1.99967	2.23348
Liaoning	2.04213	3.0461	3.23969	3.31919	2.88422	2.4604	2.22434	2.12072	1.92889	2.45836	2.5422	2.33314	2.39018	2.33225	2.61515	2.51566	2.32023	2.23455	2.25386	2.38622	2.33495	2.47087	2.6803	2.32893	2.20283	2.35005	2.77234	3.21719	2.76999	2.24313	2.11681	2.00933	2.09333	2.27693	2.50525	2.83597	2.252	2.38333	2.95748	2.95788	2.88162	2.58617	2.33295	2.03004	2.28837	2.4087	3.07525	2.23861	2.56784
Tianjin	2.49355	2.85	3.39892	3.72222	3.24839	2.67778	2.73441	1.90753	2.07667	2.16882	2.48778	2.18495	1.94731	1.77381	1.6129	1.63889	1.64731	1.69444	1.72151	2.17742	1.85444	1.52581	1.84	2.60323	2.48817	2.76092	3.06774	3.32667	3.06882	2.69333	2.08065	1.9043	1.96222	2.0871	2.15667	2.71183	2.36774	2.38571	3.01505	3.07778	2.62151	2.81556	2.08602	1.65054	1.93778	2.04086	2.34889	2.38065	2.63333
Qinghai	2.30304	2.47827	2.68618	2.74629	2.63198	2.30695	2.19972	2.03963	1.96667	1.84092	1.76848	1.78175	2.27859	2.11643	2.05668	2.15829	1.98979	2.14095	2.23272	2.39401	2.14555	1.97271	2.01255	2.05171	1.9024	1.99754	2.31631	2.59876	2.51272	2.30867	2.2235	2.01972	1.90605	1.84194	1.89305	2.07456	2.05548	2.57469	2.65548	2.52067	2.48442	2.35076	2.10793	1.9929	1.90657	1.7694	1.89457	1.97382	2.1071
Gansu	2.25273	2.42438	2.75539	3.00586	2.81335	2.44506	2.52514	2.31201	2.22149	2.08331	2.14655	2.14594	2.34049	2.45542	2.56685	2.60276	2.36752	2.4808	2.55328	2.54338	2.58172	2.63215	2.58755	2.61157	1.9614	2.28704	2.65951	2.70126	2.70222	2.43678	2.49666	2.45606	2.24253	2.08943	2.22747	2.41869	2.25806	2.3335	2.64761	2.94874	2.72234	2.51736	2.46908	2.15517	2.13563	2.14238	2.32048	2.30378	2.34783
Shaanxi	1.66606	1.98958	2.16407	2.36068	2.15256	1.97296	1.89151	1.83441	1.53039	1.47854	1.65582	1.62936	1.96631	2.3126	2.51129	2.27685	2.41496	2.2363	2.16272	2.29543	2.28186	2.16389	2.17352	2.09409	1.63053	1.79241	2.08118	2.05981	2.02679	1.92852	1.8474	1.74355	1.56852	1.42177	1.65065	1.931	1.73978	1.76091	2.12349	2.11152	1.89767	1.84481	1.74866	1.56048	1.5456	1.46354	1.65986	1.75538	1.81667
Inner Mongolia	2.26724	3.0023	3.36458	3.86139	3.45954	2.87251	2.64196	2.34586	2.41569	2.64643	2.72056	2.30121	2.04165	2.05975	2.03239	2.08042	2.25302	2.03545	1.97966	2.04765	2.04472	1.99906	2.0266	2.23401	2.27218	2.60879	3.00544	3.28563	3.47996	2.63472	2.42554	2.48609	2.5606	2.76496	2.73831	3.05571	2.54761	2.66714	3.0585	3.04915	3.49906	3.13558	2.53367	2.41169	2.68667	2.61882	2.78563	2.64651	2.87095
Shandong	2.99018	3.64689	3.80393	3.95377	3.63745	2.99783	2.64516	2.33829	2.19319	2.57069	3.22565	2.83689	2.50042	2.65637	2.3864	2.18217	2.27588	2.49464	2.66367	2.52777	2.41146	2.3087	2.85319	2.38317	3.15877	2.85637	3.24769	3.54725	3.35638	2.8271	2.66045	2.27554	2.22855	2.4195	2.83174	3.43562	3.14684	2.93152	3.54376	3.23217	2.85652	3.01957	2.4906	2.20687	2.15986	2.70042	3.50841	2.9086	3.2122
Henan	2.11694	2.50375	2.40355	2.454	2.39113	2.129	2.00097	1.71258	1.4885	1.52	1.975	1.78403	2.03222	2.09786	2.15565	2.43167	2.28903	2.108	2.03758	2.18823	2.1975	1.99484	1.9385	1.99677	1.8329	1.99914	2.35419	2.2285	2.27043	1.9528	1.84151	1.75758	1.6895	1.53032	1.75017	2.17226	2.03868	2.10247	2.59145	2.03	2.03065	1.95682	1.81871	1.72355	1.51767	1.53145	2.05195	1.86548	1.98968
Ningxia	2.25457	2.59078	2.69812	3.1675	3.0043	2.59556	2.67339	2.51586	2.30417	2.08007	2.10639	2.31075	2.64624	2.39107	2.43172	2.64139	2.45854	2.63694	2.51263	2.71425	2.89861	3.07285	3.42	2.93253	1.74516	2.17011	2.61828	2.6425	2.90726	2.72778	2.82845	2.39892	2.1775	2.08898	2.31333	2.52473	2.19573	2.24077	2.72849	2.81528	2.83495	2.41806	2.58575	2.23441	2.12417	1.925	2.07083	2.36075	2.35618
Hebei	1.93425	2.39779	2.73825	2.94159	2.53395	2.20714	1.97035	1.62227	1.71794	1.75668	2.02968	1.82519	2.76728	2.70969	2.65469	2.32492	2.3768	2.6873	2.30384	2.28049	2.40048	2.38909	2.1246	2.66897	1.9172	2.20952	2.47757	2.57683	2.60707	2.20095	1.83994	1.77081	1.73095	1.84992	1.91794	2.30661	2.2808	2.1949	2.75269	2.62635	2.64777	2.48365	2.03794	1.80323	1.92587	2.07343	2.13317	2.12995	2.33349
Beijing	1.80538	2.37262	2.64624	2.81778	2.15914	1.99667	1.74194	1.56559	1.80111	1.7043	1.95333	1.86344	2.06237	2.47143	2.77849	2.57	2.43118	2.13	1.95376	1.90645	2.02889	2.91505	2.43444	2.4871	1.99677	2.26437	2.36344	2.34778	2.15699	1.88333	1.75269	1.65376	1.61222	1.66667	1.81222	2.13763	1.99355	1.97619	2.41828	2.31	2.33441	2.11778	1.74086	1.55591	1.66111	1.71505	1.81778	2.08387	2.0871
Jiangsu	2.43454	2.79122	2.82621	2.81045	2.83992	2.44875	2.5625	2.3211	1.94222	1.78172	2.33389	1.90323	1.84113	1.80491	1.80081	1.68139	1.86411	1.88444	1.81559	2.22715	1.95847	1.95511	2.01486	1.7707	2.58132	2.24095	2.8332	2.79167	2.52675	2.59347	2.62702	2.15161	2.235	1.79919	1.91319	2.4453	2.27433	2.71711	2.80685	2.69333	2.28804	2.39472	2.32863	2.54126	2.10944	1.73159	2.70111	2.21156	2.36409
Shanghai	3.22903	3.58214	3.3871	3.6	3.54839	3.16	3.80968	3.45484	2.96	2.65484	2.82	2.48065	1.79355	1.44286	1.67742	1.32333	1.13871	1.05667	1.70645	2.44516	2.43333	3.1871	3.67	2.04516	2.94839	2.56552	3.19032	3.37333	3.16774	2.99667	3.61935	2.93871	3.05667	2.46129	2.32667	2.65484	2.50645	3.05357	2.95806	3.32667	2.98387	2.87667	2.99032	3.16452	2.92	2.35484	2.91	2.67742	2.70323
Tibet	2.72986	2.43005	2.64883	2.66563	2.18977	2.36172	1.96263	2.04416	1.90828	1.73849	1.82553	1.82981	2.72069	2.51872	2.38354	2.31805	2.40612	2.54287	2.29633	2.19477	2.02839	2.11947	2.08667	2.13248	3.13906	2.76266	2.37875	2.69725	2.4505	2.19172	2.08754	1.90578	1.9446	1.86785	1.68356	1.47075	1.98487	2.63867	2.70289	2.63207	2.57786	2.47483	2.34716	2.07798	1.97115	2.15206	1.99631	1.87286	1.87575
Anhui	2.25887	2.68795	2.33414	2.57736	2.45054	2.30889	2.37285	1.9789	1.98236	1.60879	2.03083	1.86653	1.71478	1.89301	2.34543	1.97431	1.89194	1.94792	2.06801	1.90659	2.01005	2.02272	2.13944	1.90202	2.14213	2.15072	2.50134	2.45708	2.25309	2.18819	2.34503	2.00806	2.2325	1.72984	1.80347	2.33253	2.0918	2.56637	2.58051	2.23361	2.17151	2.07139	2.06989	2.25497	1.94458	1.73858	2.20639	1.94583	2.04651
Hubei	1.62429	1.80804	1.58054	1.82198	1.81613	1.73927	1.88427	1.57329	1.56219	1.162	1.42667	1.33075	1.91603	2.16737	1.90071	1.99833	2.2123	2.11531	1.9255	2.20907	1.86802	1.97681	1.92896	1.97732	1.64303	1.43125	1.58609	1.50646	1.63563	1.53833	1.53599	1.37208	1.52	1.12873	1.20708	1.4497	1.33821	1.68002	1.71421	1.51198	1.5379	1.46021	1.67913	1.6371	1.48823	1.14264	1.65813	1.37026	1.42329
Zhejiang	2.80771	3.1264	2.57742	2.86565	2.65736	2.48435	3.2136	2.68612	2.76638	2.35358	2.41188	2.61388	1.99607	2.31568	2.15568	2.00261	1.89425	1.79	1.90449	1.77265	1.91576	1.95771	1.85232	1.93801	3.07181	2.88621	2.57181	2.62725	2.62048	2.4529	3.17994	2.38738	2.86087	2.34979	2.64507	2.58261	2.60617	2.92143	2.86466	2.77449	2.57644	2.49507	2.74656	2.89874	2.62551	2.54544	3.0171	2.46592	2.64039
Jiangxi	1.68672	1.94695	1.55422	1.91408	1.7727	1.58756	2.01045	1.63457	1.69692	1.49355	1.55949	1.61278	1.95484	1.88571	1.99367	1.92783	1.77047	1.98179	2.05831	1.79206	1.93244	2.19214	1.95987	1.87047	1.855	1.68259	1.66526	1.68487	1.73275	1.6359	1.9835	1.62916	1.77423	1.59752	1.65449	1.66402	1.58002	1.89272	1.76414	1.82154	1.68846	1.63653	1.79653	1.80323	1.75897	1.69697	1.9166	1.53305	1.5629
Hunan	1.87661	1.98889	1.67025	2.23481	1.94071	1.70676	2.06413	1.74191	1.7738	1.36147	1.65667	1.50484	1.97124	1.93185	1.75457	1.65269	1.67599	1.65676	1.77697	1.88997	2.01222	1.91568	1.85824	1.9799	1.94915	1.49751	1.6052	1.77046	1.78781	1.70907	2.04644	1.71119	1.70417	1.5543	1.49241	1.69803	1.58441	2.0751	1.83916	1.63194	1.71398	1.655	1.91237	1.91989	1.77685	1.4129	1.99296	1.52419	1.73289
Yunnan	1.92647	2.19535	2.42058	2.35275	1.86992	1.81255	1.51461	1.40626	1.45235	1.38899	1.62294	1.61614	1.96736	1.83824	1.926	1.99706	1.94901	1.90794	1.82907	1.81537	1.85686	1.78216	1.87843	1.72343	2.00752	2.10452	1.99676	2.25598	1.80911	1.6301	1.50228	1.43359	1.41824	1.43387	1.52451	1.4908	1.75057	2.11765	2.21006	2.15059	2.04206	1.70127	1.55806	1.44611	1.45598	1.57505	1.72	1.7814	1.77419
Guizhou	1.62187	1.69443	1.62702	2.04539	1.68501	1.38172	1.5722	1.47694	1.5852	1.22258	1.4601	1.36366	2.08795	1.92437	1.6907	1.72657	1.89137	1.99725	2.21157	1.95076	1.94784	1.92533	2.06461	2.04576	1.66053	1.50548	1.67454	1.88569	1.62875	1.52941	1.64175	1.5723	1.62137	1.50674	1.46304	1.5754	1.55323	2.16408	1.94858	1.66029	1.81309	1.45676	1.63909	1.6166	1.64265	1.29725	1.67186	1.537	1.70636
Fujian	2.16924	2.33559	2.04747	2.15722	2.14459	1.9899	2.40115	1.91993	2.0679	1.97719	1.86643	2.14827	1.81267	1.7037	1.92638	1.9983	1.75691	1.76089	1.83295	1.45196	1.6475	1.80334	1.86048	1.89389	2.38882	2.3149	1.83386	1.93422	1.94263	1.87951	2.12143	1.81417	2.17976	1.84389	2.06667	1.90834	2.00806	2.09426	2.05841	2.10738	1.83779	1.9756	1.94827	2.05795	2.10917	2.18076	2.11179	1.8591	1.81313
Guangxi	1.90484	1.98324	1.66737	1.93205	1.76216	1.61897	1.67208	1.5495	1.7041	1.48027	1.72654	1.77283	1.95248	2.09382	2.17643	1.85449	1.86526	1.75282	1.89801	1.87308	2.14667	2.03586	1.97462	2.0464	2.12717	1.93926	1.52767	1.71846	1.66873	1.49526	1.61576	1.64355	1.67308	1.65968	1.78115	1.71985	1.80199	1.84382	1.86824	1.77256	1.7036	1.67628	1.69069	1.64268	1.78333	1.66216	2.09769	1.81166	1.7572
Guangdong	2.16417	2.29257	1.88901	1.98117	2.08989	1.73685	1.99747	1.89765	2.0057	1.6517	1.96707	2.19948	1.96513	2.00157	1.68675	1.75744	1.85353	1.76829	1.78091	1.8204	1.84793	1.79991	2.04205	1.83339	2.46173	2.39021	1.86949	2.04036	1.86983	1.82928	1.88971	2.08012	2.03685	2.05109	2.30721	2.10017	2.39259	2.1582	2.32921	2.24793	2.12746	1.91892	2.19128	1.94176	2.29189	2.05283	2.65784	2.19704	2.1687
Hainan	2.32903	2.45134	2.0125	2.34208	2.36573	2.35583	2.57823	2.04516	2.16667	2.01331	1.96542	2.69556	2.1875	1.9125	1.97339	2.05875	2.65685	2.73125	1.96048	1.89597	1.76917	1.75202	1.94792	2.15	2.59355	2.66897	2.36371	2.72917	2.53952	2.84042	2.61048	2.4625	2.15458	2.82177	2.94458	2.8879	3.5	3.02054	2.91411	3.165	2.95645	2.93833	2.77782	2.43669	3.05458	2.8121	3.29208	3.01895	3.12218
Chongqing	0.956989	1.05714	1.0172	1.19667	1.24194	1.00393	1.24086	1.34973	1.31222	0.865054	0.911111	0.802688	2.01156	1.74792	1.78326	1.82944	2.08522	1.79972	1.83817	1.84973	1.93778	1.82446	2.36417	2.30941	1.14973	0.921839	1.15349	1.19778	1.11317	1.12167	1.22661	1.05914	1.21083	0.916398	0.9475	0.920161	0.866398	1.08839	1.21747	1.0325	1.12876	1.01556	1.24274	1.19651	1.30056	0.883065	1.0675	0.940591	0.919086
Sichuan	1.68022	1.80485	1.98533	2.01143	1.92127	1.62119	1.55814	1.62503	1.51916	1.36106	1.4454	1.37043	1.95438	1.96959	1.98925	2.18706	2.15837	1.94452	2.09032	2.08664	2.03651	1.89862	1.91467	2.04501	1.78172	1.65386	1.69962	1.88198	1.68486	1.54762	1.47704	1.351	1.43254	1.32327	1.37437	1.34747	1.45622	1.86616	1.92688	1.71619	1.84724	1.55452	1.39324	1.3702	1.44095	1.2732	1.42266	1.34247	1.4329
mean_prec
Heilongjiang	6.49459	4.17027	10.6351	26.4297	15.4189	135.776	167.214	87.1946	40.1027	16.1622	10.3541	1.90541	7.14865	9.69189	24.3324	17.9351	67.8649	64.1243	71.4189	80.5865	40.4757	23.4703	2.25946	9.79459	0.237838	1.67838	22.0541	23.7973	77.5838	57.2811	116.768	72.6784	46.2865	34.3622	9.10541	6.84054	8.51892	6.07297	17.1243	20.3703	19.0108	184.111	132.362	115.576	47.0541	13.8811	9.81892	15.7351	5.34865
Xinjiang	8.07879	10.3106	4.62576	15.1985	17.2788	20.6212	23.7273	7.64848	7.5803	10.3606	7.44394	3.64697	4.23939	2.84091	5.75909	10.9652	26.1318	19.4	45.1788	21.2636	11.5197	8.06667	4.16667	5.33636	4.97273	4.16667	6.54848	11.8152	12.7515	13.9788	20.7591	15.0576	11.5182	10.9379	5.05	3.82273	4.47121	5.67576	7.26364	15.2697	18.5152	19.9803	14.1833	13.4485	20.3318	7.09848	12.953	7.6197	13.6803
Shanxi	8.37143	7.24643	1.20357	18.7643	65.6	65.5	115.036	125.675	44.5714	11.5143	13.4679	3.025	0.296429	8.83929	32.7214	14.6357	35.875	63.8857	134.325	101.661	64.45	62.6071	1.125	4.23929	9.625	4.575	16.175	46.375	30.2929	77.9571	53.3321	103.493	90.6	21.0107	4.33929	0.289286	0.235714	12.6179	10.6643	12.2821	67.0857	31.9964	89.6036	103.407	76.9321	21.7143	32.2714	2.075	0.921429
Jining	6.15172	10.0069	9.24483	39.1483	39.2828	130.593	97.4862	138.121	31.1759	35.1828	13.3414	2.56897	7.1931	8.6069	38.7897	23.2448	62.3724	36.3586	119.431	143.831	77.4621	22.3379	9.09655	8.55862	0.544828	1.1069	20.4724	27.1448	82.6138	86.7862	172.617	126.459	30.5138	19.9759	10.6552	6.86897	7.65862	21.4	8.95172	50.7517	28.5862	128.921	103.759	79.7621	35.7759	49.5897	14.0931	11.7379	4.07241
Liaoning	5.87879	14.5818	6.31818	32.5758	39.1394	145.594	116.188	141.645	28.4636	50.9576	12.8485	1.55758	4.70303	7.91515	60.5818	28.3333	62.5758	39.497	156.909	174.294	49.5394	48.003	14.6576	7.97576	0.372727	1.13939	16.6848	34.4182	72.197	105.333	179.676	143.5	30.2758	24.9242	4.77273	7.94545	4.68788	25.8061	9.10606	81.1182	44.8364	96.7515	132.691	74.1121	35.5576	46.9667	12.6545	13.2909	5.91515
Tianjin	0.933333	6.33333	0.366667	5.46667	79.0333	60.7667	137.367	153.933	1.66667	8.73333	6.7	2.23333	1.36667	0	48.1333	4.03333	69.9667	45.9333	140.633	96.1	38.0333	77.8667	0	5.66667	0.0333333	0.766667	9	44.2667	39.4667	123.333	145.867	118.033	70.3	47.7333	0	8.86667	0	18.4	10.9333	45.2667	11.9	126.167	191.367	89.3	64.0667	9.6	6.16667	0.0666667	10.3
Qinghai	1.01429	3.99714	6.19429	13.1914	28.6886	65.5143	71.8943	69.6114	49.02	14.0914	2.88857	2.60857	1.11143	4.22286	10.5743	9.82857	41.6114	86.6	77.0686	74.3	54.1743	27.1943	1.16286	1.05429	8.27143	4.82857	4.41143	15.3686	37.02	59.52	90.5171	61.7829	70.4114	22.0686	3.50571	0.417143	1.89429	3.05429	7.35429	15.9429	55.5086	54.5543	98.88	83.4971	62.76	21.64	3.80286	0.897143	1
Gansu	3.6	7.2	4.44138	13.0448	38.6621	24.7966	65.4345	57.8552	38.3897	15.731	4.32069	1.98276	1.73103	1.78966	14.1172	21.8069	25.4276	54.6793	65.4138	54.9448	54.1517	42.5966	1.24828	0.851724	10.1931	2.76552	7.5	16.6345	15.4207	45.2517	44.6172	44.431	58.2	22.1621	3.84828	1.81724	1.02069	3.32414	7.5	10.4759	29.8759	22.4448	42.6	64.5138	35.5759	15.7483	10.0138	2.62069	0.786207
Shaanxi	9.40556	18.4972	7.90833	42.4139	74.475	63.0861	111.075	94.6194	119.222	40.8139	13.0056	4.38056	2.92778	14.0528	38.1611	12.3028	57.1139	76.5361	194.306	127.403	76.2556	69.7861	2.77778	8.73889	16.2194	8.32778	22.65	40.025	33.8556	82.8278	94.7972	115.989	117.036	54.15	17.0556	0.683333	0.725	15.6361	23.8667	28.9889	109.869	44.0944	125.714	168.189	82.95	37.5278	48.6917	4.60278	0.119444
Inner Mongolia	2.66042	2.62708	2.56042	7.11875	18.8854	56.6917	78.3646	48.6417	28.5021	8.16458	5.26042	1.725	1.70417	3.21667	15.6854	10.1917	20.3417	39.1958	59.0167	49.8896	18.2896	14.3646	1.64167	3.34167	1.94583	0.914583	9.075	11.8375	24.7167	72.2729	67.5125	73.875	29.0792	17.9875	4.50833	2.90417	1.47917	1.6	5.53542	17.0396	17.5375	51.8354	52.9979	56.325	28.6125	6.025	4.95	2.91458	2.76042
Shandong	5.62174	10.8391	1.33913	25.687	78.8783	76.1826	154.696	159.93	13.4217	2.35652	19.9696	10.6957	2.77826	8.63478	61.9348	21.0565	52.9304	121.604	150.652	276.635	118.735	35.3391	0.982609	13.8696	7.6	4.34783	12.8174	56.913	80.213	57.113	281.578	168.63	51.0435	27.1522	7.96957	7.46522	0.678261	13.6522	25.8043	49.2783	77.787	76.8261	240.122	135.635	30.4174	28.2957	25.8696	11.9478	6.38696
Henan	27.815	20.78	6.32	56.48	78.91	109.045	181.28	72.61	95.77	8.34	51.275	13.655	0.475	30.835	71.185	19.86	60.19	90.645	321.25	133	30.845	26.25	11.29	14.085	33.365	4.905	19.235	88.775	71.51	47.49	228.33	132.53	65.855	34.695	9.78	0.89	2	29.17	29.49	50.985	118.65	82.345	138.98	171.01	62.33	23.47	56.325	11.46	1.415
Ningxia	4.28333	5.15	1.475	4.80833	33.675	21.4083	77.2333	56.4333	38.3333	11.8833	5.3	1.025	1.325	3.36667	15.65	5.49167	18.65	78.0167	30.825	53.575	49.45	41.4583	0.0833333	1.1	9.28333	2.48333	5.36667	15.3833	2.475	17.3833	50.95	46.8667	83.0917	10.4417	1.1	0.3	1.21667	3.575	6.54167	4.65	22.3833	7.90833	47.0083	89.525	25.3	18.6333	12.6417	1.375	0.158333
Hebei	1.50952	5.06667	1.98571	9.48095	54	80.0286	117.143	116.038	16.9619	14.6714	7.75238	1.99048	0.495238	1.71905	42.8905	6.68095	56.0667	68.3476	122.571	76.6333	57.6476	58.7667	1.64762	3.6381	1.50476	0.838095	12.1762	41.881	35.9857	95.1667	158.248	123.967	72.419	33.181	0.4	2.63333	0.404762	12.7667	9.94762	32.919	39.0905	83.4143	112.633	92.6143	62.9429	17.2952	17.0286	0.519048	5.1619
Beijing	0.8	3.43333	0.166667	5.2	62.1333	89.7667	139.467	98.1667	11.0333	15.1	2.5	2.63333	0	0.0666667	43.2	9.63333	49.2667	44.8667	141.467	68.5667	58.8333	68.8	3.13333	3.23333	0.133333	0	13.5667	49.1	48.9	100.633	106.2	158.167	94.1667	27.2667	0.0666667	2.96667	0	11.3667	7.5	27.6333	16.5	74.2	194.2	62.8667	36.7667	14.1	17.6333	0.0333333	9.5
Jiangsu	76.9292	44.625	13.0875	79.7667	78.2208	131.904	269.071	117.167	75.3625	14.5667	102.075	16.6417	18.3958	38.1125	73.7667	43.675	62.4083	107.254	365.163	169.183	159.671	50.2083	16.2333	35.875	67.825	13.5708	25.5292	80.0083	112.312	191.146	232.075	155.363	59.5333	40.3333	34.0417	16.1667	22.4208	70.4417	47.6458	41.9	74.8583	164.042	224.433	190.254	82.5542	9.27917	87.3833	45.7417	12.1958
Shanghai	146.2	75.9	35.9	124.4	107.9	93.4	298.4	22.7	101	13.2	118.1	12.6	45.2	62.9	82.6	88.8	30.6	158.8	238.7	233.4	180.1	113.8	19.5	36	90.9	32.3	30.1	55.5	84.5	300	105.8	113.5	109.3	56.7	81.6	26.3	51.7	124.6	56.2	75.2	59.4	142.7	217	290.4	86.2	17	106.2	62.8	40.6
Tibet	0.165517	8.47586	17.9655	30.4517	56.6103	59.7138	72.3828	62.9862	57.2517	18.8586	9.26207	3.5931	0.527586	10.6862	11.231	24.5655	33.2069	54.3103	127.207	97.4931	70.3966	8.14828	7.43448	1.46897	8.3931	2.64138	20.5448	21.9172	42.0276	92.1586	113.552	115.831	51.6724	36.6517	1.92069	0.434483	1.27241	9.94138	12.6345	11.9069	40.0517	40.831	75.5655	95.8966	27.8483	19.4414	8.27241	2.6	1.09655
Anhui	88.7542	69.1833	18.8458	117.612	129.446	117.3	249.654	94.0667	94.9917	15.6667	95.675	21.5917	39.9208	65.6208	110.354	99.0667	78.9333	137.596	291.904	180.525	98.1583	40.0625	22.7833	35.6083	93.8958	20.8167	38.0417	108.388	109.967	204.521	217.317	243.396	34.6667	57.8583	54.6917	12.3458	20.4292	125.379	81.5625	87.5708	115.896	207.304	236.008	161.963	65.9042	11.3792	110.617	52.525	27.7042
Hubei	38.2906	69.8812	32.575	101.722	156.094	80.3156	147.384	98.2031	101.172	48.7281	42.675	18.0219	36.3062	87.0531	83.2	97.3531	138.588	192.916	266.944	124.916	51.6812	35.9813	38.3375	24.5281	50.0656	15.2531	64.2906	105.253	126.331	119.816	268.894	255.963	51.3	115.466	44.6219	6.65937	15.2125	78.2125	62.0281	136.094	178.422	196.316	107.419	101.981	56.4031	29.6969	62.0906	29.3469	17.2812
Zhejiang	102.148	86.487	54.6304	112.596	218.074	252.374	124.996	73.1652	120.609	19.5217	82.6783	40.5087	65.6826	58.9652	130.257	142.861	59.3174	174.922	87.5565	154.439	220.909	173.813	21.4609	49.7565	71.6304	63.2652	52.2565	120.63	142.174	285.93	116.883	139.278	150.2	65.1522	84.1217	15.6652	35.9652	109.513	142.152	105.691	85.5478	141.691	150.074	259.826	150.483	34.7304	146.861	49.5087	54.4304
Jiangxi	64.3423	123.027	137.742	254.585	271.585	319.488	192.75	110.292	78.3269	33.9654	118.965	26.2192	66.8654	105.462	152.131	193.85	94.0923	264.25	73.3808	195.158	91.3346	9.33846	11.0654	63.1615	84.6577	75.1923	149.919	173.546	162.635	316.131	197.05	110.138	52.7538	68.3385	121.5	13.2731	31.3962	69.5731	202.208	180.227	185.865	163.338	191.365	137.904	48.2077	8.26154	111.169	63.4923	101.208
Hunan	53.6667	139.875	97.8806	170.994	192.297	223.178	212.953	105.117	57.6944	89.2417	91.2583	17.2528	77.0194	93.0806	99.9861	138.489	107.342	209.258	122.819	198.897	104.539	14.5722	9.87222	50.275	60.0167	57.7444	146.331	116.094	165.853	158.222	145.272	176.475	61.0528	77.375	177.678	11.4472	30.7306	63.5306	129.431	202.253	163.756	176.525	201.378	59.15	24.0694	39.8333	62.2083	58.6111	57.6611
Yunnan	0.523529	22.5176	15.3059	57.6059	142.121	131.418	224.144	163.197	95.0353	152.906	17.6382	8.43235	10.5294	41.6235	6.97647	79.4529	150.241	120.497	253.488	216.4	141.188	86.8441	44.0088	1.76765	35.9	25.3588	34.7912	45.6941	112.097	192.294	227.268	208.412	114.453	104.865	64.4059	7.72353	7.74118	12.0088	20.0971	58.1118	105.003	174.153	182.859	185.535	86.9235	34.1441	19.1118	3.53824	5.20882
Guizhou	15.0441	47.9794	36.7971	83.2059	151.529	234.371	129.665	97.3647	69.6706	143.418	42.8853	15.9647	37.8471	26.3	37.8735	103.012	106.897	286.132	267.282	160.029	115.982	43.2735	7.05294	21.4647	19.8382	26.3294	74.3471	65.3294	203.953	142.968	216.809	210.182	85.2794	108.735	122.226	16.5971	17.5912	23.4941	58.3324	128.335	138.285	212.026	153.497	97.2235	49.6529	53.45	18.7735	20.8235	10.4147
Fujian	26.6	104.254	169.1	221.771	383.325	412.639	260.15	173.339	100.896	9.00357	131.329	61.0393	45.625	76.1321	117.964	210.889	103.825	351.179	43.0679	326.896	92.6857	41.0464	16.325	60.2036	80.3179	66.3893	117.714	146.521	195.743	282.279	285.629	84.3464	84.175	111.507	42.8786	7.05714	28.5429	19.2464	184.707	141.911	127.218	259.6	164.125	213.564	67.4929	6.23571	110.675	63.5071	82.7071
Guangxi	24.3808	78.5269	65.1538	95.2462	230.431	255.562	365.427	258.75	47.4538	34.3077	81.4154	9.15	33.9192	46.5769	70.0423	111.5	170.027	329.835	170.55	240.508	151.742	15.7269	21.9	42.1962	65.8154	69.9154	67.1846	90.0577	211.096	460.315	285.938	300.504	209.138	80.8731	119.627	21.6846	11.8346	7.90769	78.7231	127.088	235.681	269.4	346.315	108.5	121.631	50.5692	32.05	22.1038	127.435
Guangdong	13.7865	85.7081	161.77	155.386	414.549	340.522	381.235	239.886	122.473	31.2514	102.476	38.6297	27.5162	39.4324	71.5432	189.059	201.492	422.465	68.4784	356.995	134.159	30.0973	7.18649	20.9703	70.0622	46.7243	66.927	172.608	219.522	748.054	294.195	184.878	146.659	118.759	37.5027	13.6405	9.33514	3.38919	145.959	153.759	193.759	313.041	210.581	227.3	153.292	22.3459	61.6162	61.9838	76.3649
Hainan	14.4875	42.4375	43.4125	95.8125	137.012	181.4	168.688	370.363	198.2	93.5	113.763	46.7625	18.65	10.0625	25.975	59.375	215.325	123.05	133.863	249.95	274.637	394.05	34.5125	3.375	19.975	30.4875	20.0125	89.4375	139.887	207.812	147.625	277.238	240.95	580.888	69.3875	95.1375	8.55	10.125	136.662	167.125	227.75	121.763	234.875	270.725	548.288	435.1	8.9625	11.0125	41.5
Chongqing	19.9083	54.3583	57.8417	76.575	131.658	119.675	88.675	33.0667	125.908	97.5333	53.0167	12.9417	25.0417	42.0417	27.775	135.633	106.45	214.367	350.992	82.0417	126.783	80.4667	31.7583	17.8833	14.7167	31.8333	58.8167	86.8583	99.6583	156.417	130.9	194.958	84.7583	141.2	53.0333	20.8833	20.2833	14.9667	50.1667	117.2	125.3	206.45	87.775	222.867	91.1333	74.7917	25.5417	15.8583	12.025
Sichuan	5.65	25.469	28.1238	40.5167	102.257	134.955	137.8	74.9929	119.538	77.5333	25.4024	8.39048	12.3167	8.80238	15.3429	56.7857	97	127.374	229.767	146.331	103.021	56.3952	15.0524	8.33571	13.0071	17.2238	36.5048	61.4905	109.483	122.167	168.605	182.079	118.564	77.019	23.2048	3.72143	6.68333	6.33571	19.1786	56.3071	81.0214	144.274	185.069	178.193	103.386	53.569	18.669	7.29524	3.07381
mean_temperature
Heilongjiang	-21.3312	-16.9041	-6.74359	3.17658	14.8147	17.987	21.3875	20.9994	13.6313	4.36504	-8.61198	-16.6662	-14.6767	-12.1453	-6.70558	5.05901	13.0683	20.7468	21.7965	20.9888	14.2868	4.6102	-7.18946	-14.8594	-20.5297	-13.5659	-0.258675	7.82063	12.0891	20.6978	22.4929	20.1396	13.2771	5.45806	-8.30631	-16.9172	-19.9499	-16.5397	-7.7374	6.94162	15.6622	16.5306	20.4905	19.9028	12.9329	4.61944	-10.5305	-20.1221	-20.3929
Xinjiang	-13.7626	-4.59848	3.06334	12.0482	17.6355	22.074	23.4247	23.2283	16.8738	10.8831	2.27788	-8.26965	-10.388	-2.51153	3.03152	14.1125	18.2059	22.5275	23.6628	22.1767	17.3179	7.56711	1.02581	-7.77111	-14.5446	-9.25418	6.4893	11.5383	19.9739	23.6397	24.0906	22.5121	16.7343	9.42771	0.506162	-7.16505	-9.26696	-4.85871	4.05942	13.5966	16.9584	21.152	23.2032	22.0555	16.5662	9.83148	-1.74753	-8.44286	-9.00001
Shanxi	-5.13652	-2.01773	5.35956	12.7655	17.7026	22.2744	24.0586	21.9986	16.1718	12.7167	3.69631	-3.7932	-5.28629	1.47156	4.44493	11.5261	19.1722	22.2002	22.835	22.3189	16.3398	9.50668	2.86762	-3.01141	-7.84781	-5.38079	5.96141	12.1774	17.662	20.7564	23.5474	21.6298	16.6201	10.4462	2.69345	-4.24309	-6.43456	0.471684	5.003	13.1489	17.7555	22.9981	24.0551	21.3664	16.5846	11.3818	-1.21143	-5.75922	-5.58168
Jining	-15.9311	-11.0319	-2.13126	5.31816	15.7154	19.0348	22.3481	22.2723	15.2313	8.42725	-3.00874	-10.717	-12.0099	-5.16342	-2.44405	6.59598	14.8435	22.2741	21.8392	21.942	15.9895	6.89455	-3.20897	-9.73882	-16.5863	-10.5378	1.76607	10.6168	13.6815	20.1459	22.8958	21.226	15.3432	8.42514	-2.78759	-10.5216	-14.1209	-9.69557	-2.59221	8.77448	17.0218	17.8456	21.2541	21.5299	14.8936	7.33026	-5.65575	-14.5675	-15.8756
Liaoning	-8.95875	-6.35606	1.4217	8.09724	17.3824	20.9463	23.5016	24.2205	18.2587	12.5785	1.94101	-5.41036	-6.88495	-0.626082	1.35181	9.63495	17.5403	23.166	23.6071	23.7889	19.3452	10.2504	1.24556	-5.42326	-10.0761	-6.12487	4.19218	11.6286	15.7821	20.2997	24.019	23.2413	18.6249	12.0364	1.99384	-5.35777	-8.36168	-4.75444	1.45012	10.8909	18.4051	20.8179	23.3437	23.8119	18.1401	11.2141	-1.53899	-8.35816	-10.6442
Tianjin	-2.65269	-1.55357	7.04086	12.5811	19.9151	25.8633	25.5452	26.3355	21.0778	16.0936	6.37889	-1.66882	-2.55591	3.15476	5.29892	14.2044	21.3871	25.2811	26.557	26.086	21.92	12.9269	5.36556	-0.0784946	-3.80645	-0.554023	8.15161	15.2378	19.8237	22.7989	26.657	26.1312	21.3156	14.4699	6.21556	-1.53011	-3.58602	0.371429	6.33118	15.1111	22.2032	25.39	26.7194	25.3785	20.8444	14.8022	1.86556	-2.45269	-5.64086
Qinghai	-7.12	-4.77541	-2.60858	2.78429	7.90618	11.6596	15.2693	14.3822	9.49895	3.15088	-3.9441	-9.96212	-11.506	-6.66745	-1.25724	3.91333	9.49318	10.6952	13.4588	14.2814	8.79733	3.25806	-4.45689	-8.61797	-10.4985	-11.0522	-1.67309	3.63143	9.18682	11.2604	13.589	11.8564	9.40238	2.57281	-4.60133	-8.38083	-9.69392	-4.82772	-1.4852	5.4779	7.68	12.3883	14.1049	12.3171	10.2832	2.51032	-4.67352	-9.40258	-8.37834
Gansu	-7.09132	-2.46749	2.99299	10.2525	15.0135	19.8172	21.7308	20.8551	14.1941	10.2705	2.22276	-5.13804	-7.2832	0.271305	2.87319	9.26092	16.8842	19.0192	20.2309	20.3288	14.2053	6.81346	1.51494	-4.73993	-10.7509	-7.79917	5.09633	10.2295	16.4279	19.5685	21.1131	18.8145	14.8059	8.6703	0.864253	-5.1762	-7.06785	-0.563054	3.76385	11.8457	14.7283	19.9969	21.3195	18.906	14.7976	8.95095	-1.65943	-5.70756	-5.09522
Shaanxi	-1.59981	1.83393	8.0302	14.1167	18.5614	23.1946	25.4389	23.8024	17.0172	14.4628	6.87704	0.168728	-1.31622	4.64504	7.18665	13.3019	20.3257	22.0806	22.8228	23.5005	17.0828	11.304	6.5163	0.45681	-4.29552	-1.57615	9.09552	13.3867	19.1318	21.9671	23.8901	22.0929	17.711	12.4118	5.62565	0.0775986	-1.89418	4.06954	7.856	14.1388	17.408	23.1586	24.3878	21.6394	18.0356	13.6936	3.02296	-0.661559	-0.346416
Inner Mongolia	-15.1102	-12.143	-2.78031	5.40222	14.935	19.5566	21.9615	21.2935	14.2896	7.46613	-4.44554	-13.0233	-13.9278	-6.68318	-3.44113	6.54556	15.2933	21.9185	22.6332	21.5296	15.5837	4.96983	-4.46833	-11.5521	-17.3645	-12.749	0.584879	8.96826	13.3644	19.8431	22.8862	19.9763	14.2147	6.22426	-4.30625	-12.6752	-15.4817	-9.85268	-3.25907	9.20736	16.1876	19.0556	22.2946	20.6411	13.9203	5.70383	-7.90076	-14.8905	-16.9411
Shandong	-0.3669	0.300063	7.13605	12.9461	18.6316	23.9822	25.2481	25.6446	20.6883	17.9616	9.22609	0.892707	-0.541935	4.75124	6.97489	13.2481	20.2889	23.2084	24.8696	25.1321	21.57	14.6504	7.50986	2.15652	-2.19018	-0.27931	7.85259	13.553	19.0591	21.8223	24.9276	24.7624	21.0523	15.9641	7.88768	1.12973	-1.44334	3.1132	6.64558	13.8057	19.7344	24.6133	24.9342	24.8036	20.7349	16.8278	4.56768	0.0817672	-2.17826
Henan	0.299516	3.26589	10.9045	16.1727	20.8224	26.4752	26.7481	25.9597	20.1377	18.0914	10.182	2.63758	1.66565	6.90036	9.53306	16.0372	23.1413	24.7557	25.2544	25.7879	21.0162	15.2623	8.93	3.57403	-1.46871	1.9631	11.3205	15.682	22.0855	24.447	25.7294	25.4432	20.7053	16.2439	9.41817	3.3779	0.750806	5.77107	9.50613	15.8623	20.1866	26.3475	26.6068	24.9092	20.3913	17.7631	5.06283	2.31339	1.11113
Ningxia	-7.10538	-2.91815	3.3371	11.3175	16.4242	21.1942	22.9046	21.6309	14.4302	11.7677	2.62306	-4.80108	-7.05188	0.354762	2.94839	9.77611	18.0478	19.685	21.1492	20.9911	14.5919	7.27124	1.93694	-4.87957	-11.161	-8.58477	5.57258	11.0925	17.0156	20.8331	22.1132	19.5554	14.9478	9.12661	1.41917	-4.99785	-6.75699	-0.227083	4.08952	12.3067	15.9199	21.5722	22.2535	19.018	15.4914	10.0151	-1.74333	-5.79167	-5.26129
Hebei	-4.48218	-3.02619	5.51198	11.5892	18.7934	23.9024	24.5313	24.4505	19.273	14.3273	4.38961	-3.76283	-4.70707	1.66497	4.21828	12.6354	20.1495	24.4327	25.2117	24.5894	20.0151	11.2449	3.0927	-2.36006	-6.48141	-3.03054	6.4235	13.4702	18.5972	21.9383	25.257	24.0355	19.0932	12.422	3.95302	-3.56329	-5.65945	-0.858673	4.92704	13.5065	20.3358	24.0183	25.2138	23.8822	19.006	12.7926	-0.353016	-5.11505	-7.76759
Beijing	-3.8957	-2.84524	6.20323	12.5511	19.1667	24.1144	24.6333	24.871	19.6344	14.4452	4.86444	-3.4043	-4.30323	1.675	4.6957	13.6	20.9538	25.08	25.7903	25.2215	20.7144	11.7989	3.44556	-1.94731	-5.62581	-1.98966	7.07634	14.3722	18.9677	22.2889	26.0473	24.4849	19.44	12.4409	4.00778	-3.57312	-5.2957	-0.529762	5.45054	14.4444	21.471	24.6267	25.7946	24.3914	19.6122	12.8333	0.358889	-4.55161	-7.71935
Jiangsu	3.15349	3.52217	9.95027	15.5541	20.0962	25.6212	27.8585	28.5188	21.8703	19.9942	12.7124	4.72325	2.89597	7.51964	10.2685	15.2453	22.3028	24.3032	27.1348	28.157	23.2947	17.7614	10.6892	5.95457	1.13266	2.30489	10.1708	15.0658	21.1004	22.8994	28.3239	26.5673	23.5099	18.496	10.6801	4.78024	1.63118	6.68869	9.07473	15.5483	20.9665	25.8672	27.2243	26.4224	22.9054	19.1608	8.29444	3.57621	2.30349
Shanghai	5.76129	5.60357	11.1452	16.62	20.8065	25.6533	29.4032	30.2193	23.87	22.1129	15.6733	8.16452	5.55484	9.45	11.9806	15.65	22.8032	24.7467	29.7065	29.529	25.16	20.3968	13.9467	9.22258	4.23226	3.97586	11.4452	15.91	21.5871	24.0167	30.2581	28.4452	25.6633	20.7032	13.1533	7.50968	3.78387	8.88214	10.5871	16.2667	21.9097	26.1533	28.8129	27.8903	25.0367	21.3032	12.13	6.44194	5.34839
Tibet	-1.92647	0.269212	0.554727	3.42023	8.31479	12.5774	14.0912	12.8049	10.5156	4.25217	-0.67424	-3.19689	-3.42214	-4.11539	1.01913	4.79345	9.54105	11.7775	13.2517	13.001	10.5046	6.78977	-0.946667	-3.21413	-3.78184	-4.30702	0.271858	4.6308	8.57386	11.6799	12.9491	11.8264	9.96667	3.90845	-0.946207	-3.34883	-3.26986	-1.66034	0.581758	5.79862	8.19844	12.8953	14.4468	12.7798	10.8429	5.98053	0.384138	-3.86874	-5.0683
Anhui	3.24825	4.31562	11.2527	16.9921	21.2019	26.1478	28.0824	28.2071	21.6601	19.8655	12.4264	4.77446	2.92191	8.68988	11.2306	16.006	23.2667	24.8917	27.457	27.7892	22.8322	17.7308	10.6194	6.03253	0.777419	2.5102	11.7138	16.2407	22.418	23.7326	27.7472	26.5508	23.5606	18.2259	10.7664	5.28065	2.28669	7.64702	10.0409	16.6619	21.1876	26.1606	27.6133	26.6483	23.0792	19.2696	7.57097	3.9746	3.48602
Hubei	3.91724	5.43906	12.1505	17.801	22.3309	26.4549	28.6841	28.0472	22.3525	19.5858	12.8306	6.05968	4.17903	9.59922	11.7931	17.0556	23.8213	25.1292	27.0273	27.5942	22.673	17.9432	11.6965	6.85141	1.22298	4.34213	13.1975	17.023	23.0134	25.0881	27.2752	26.5993	23.2931	17.9969	11.7843	6.55806	3.87107	8.62958	11.3454	16.8377	20.6788	26.3732	28.1477	27.0367	23.395	19.4009	8.69125	5.61764	4.69909
Zhejiang	7.15077	7.09068	11.9533	17.2893	20.7352	24.8301	29.0283	29.33	23.5929	22.1024	15.9087	8.70112	6.36508	10.6984	12.6352	15.64	22.5649	25.199	29.9431	28.7495	24.657	20.3729	13.7794	10.0945	5.12511	4.55487	12.2712	16.5814	21.9454	24.702	29.1262	28.0651	25.8794	20.9245	13.8062	8.48836	5.09144	10.3227	11.167	16.7959	21.7722	25.7509	28.571	28.1675	25.7896	20.715	12.3555	7.61332	6.77083
Jiangxi	7.19665	7.6375	12.5251	19.1141	22.1496	25.5506	29.0367	28.5705	23.3436	21.5646	14.6501	7.86588	5.6804	12.1038	13.6143	16.9487	24.0984	25.9465	29.817	28.0692	23.9431	20.3774	13.4455	9.28859	4.22605	5.31459	14.4135	18.649	23.2609	25.3191	28.798	28.3144	26.2262	20.9087	13.1172	8.25087	5.19727	12.2738	12.2553	18.4209	22.7313	26.56	28.6412	28.3751	26.4678	21.1756	11.2595	7.64392	7.28102
Hunan	5.44489	6.37014	12.2952	19.2671	22.5936	25.6786	28.4255	27.854	23.3088	20.6532	13.9568	7.49435	4.91237	11.7237	12.5418	16.6752	24.228	25.5488	28.9444	27.921	22.51	18.6631	12.8687	8.21577	2.35511	5.04291	14.1888	18.1033	23.0047	25.456	28.1328	27.1259	24.4525	19.4549	12.8448	8.51971	4.9362	10.7519	12.3165	17.5508	21.3913	26.5487	28.0694	28.0377	25.2107	20.3645	10.2022	7.03154	6.78692
Yunnan	10.6542	13.163	15.9835	18.7663	19.5651	21.942	22.3371	21.5659	19.9605	17.9564	14.033	10.2721	9.62399	11.2574	15.9109	17.0693	19.9086	22.1517	21.637	21.3833	19.2921	17.3175	13.2387	11.0159	10.307	9.46491	14.573	18.9004	20.0861	21.0512	21.2698	21.1806	20.655	17.8861	13.0285	10.2745	9.77233	14.1128	15.6978	18.5293	20.8046	21.8664	22.3158	21.6423	21.0351	18.6082	13.3397	10.6942	11.1153
Guizhou	5.81138	6.88813	11.819	18.2822	20.2258	22.2482	25.2368	24.4117	21.2819	18.0394	12.6429	6.88368	4.22884	12.0539	12.8049	15.3437	21.1296	22.5137	24.2862	23.9794	19.4507	16.4021	11.9194	7.8388	2.75987	3.87495	12.8881	17.0348	20.0268	22.1225	23.8861	23.2546	22.042	17.5861	11.5206	7.59345	5.11167	12.0565	12.3898	15.7261	19.4938	22.7747	24.081	24.5099	22.6343	17.0974	10.2724	6.9592	7.4925
Fujian	11.2719	11.7203	13.5562	18.8948	21.6628	25.2531	28.0024	27.4783	23.993	22.8879	17.5154	11.642	9.83664	13.3404	14.8946	17.2531	23.0882	25.5712	28.912	26.7147	24.8338	21.4756	15.5482	13.1983	9.3515	7.94569	14.7171	19.216	22.2234	25.2271	27.5076	27.4308	26.4893	22.3984	15.8615	10.9138	8.28825	15.7237	13.779	18.2855	22.3324	25.4573	27.835	27.8514	26.8132	21.482	14.7793	10.9697	10.8554
Guangxi	13.1839	13.6442	17.0718	23.2506	25.1381	27.2765	28.1914	27.5964	25.8528	25.1593	19.8777	13.8983	11.2416	18.131	17.9351	20.3464	25.4846	27.8283	28.7733	28.1579	25.5071	23.4592	17.6573	15.4195	9.38821	10.1289	18.4716	22.2319	25.0676	26.5549	27.7401	27.6921	26.9242	24.2768	17.6841	13.6073	11.3297	19.3429	17.3569	21.7862	24.7197	27.5272	28.1428	28.985	27.8513	24.1618	16.8078	14.5481	13.5467
Guangdong	14.7897	16.3867	17.3991	22.8854	24.8024	27.2483	28.9065	28.3231	26.0039	25.5353	20.9584	15.3006	13.2267	17.7844	18.5462	20.5722	25.7604	27.712	29.7499	27.9861	27.0103	24.3145	18.943	16.8887	12.3564	11.0448	18.8643	22.4442	24.8531	26.4093	28.199	28.2755	27.9071	25.2356	19.3701	14.8798	12.0751	20.0505	17.6728	21.4027	24.9405	27.3083	28.6337	29.035	28.342	24.9644	17.4902	14.7516	14.3658
Hainan	19.7528	21.8143	23.0649	26.8817	28.0528	29.3875	29.1448	27.7738	27.2154	26.7246	25.2942	21.5133	19.3778	22.3768	24.431	25.3558	27.5766	29.1929	29.0383	27.9238	27.3217	25.6532	22.345	22.2077	19.1484	16.5228	22.8415	26.4446	27.5605	28.1988	28.4218	27.9315	27.7179	26.356	23.7496	20.6661	17.7556	22.9094	23.7464	25.3588	26.4504	28.3775	28.2117	27.7754	27.19	25.6194	22.0862	20.8093	20.8448
Chongqing	7.08414	8.08184	12.6651	18.6728	22.5656	25.1094	30.004	30.6884	24.2778	20.0669	14.6122	8.66586	6.97258	11.6923	13.9043	17.4428	23.7688	24.0022	26.7656	28.5366	23.1719	18.7895	13.5767	9.40484	5.15511	6.76897	14.5868	18.3047	23.0065	25.2519	27.9349	25.6898	24.5769	18.8535	13.4597	8.60699	6.88441	11.8804	13.6444	17.815	21.2172	25.1892	27.9583	27.6223	25.4842	18.793	11.6936	8.6172	8.01989
Sichuan	3.76615	5.56684	8.93226	13.2958	16.4701	19.3944	22.2797	21.9614	17.2239	13.4987	8.34769	3.39931	2.23041	6.25502	9.78103	12.6923	17.6734	18.8258	20.3156	21.0142	16.7398	13.1076	7.84897	4.09954	2.40568	2.25895	9.04055	13.4288	16.9387	18.8192	20.6972	19.0137	17.9549	13.1959	7.40183	3.71045	2.77826	7.53529	9.3682	13.523	16.7548	19.2047	20.7955	19.9659	18.7043	13.486	6.8827	3.6606	3.75097
[truncated: 107 more columns]

## Sheet: Incidence
Legends:Monthly data on scrub typhus from 2006 to 2018
	2006												2007												2008												2009												2010
	1	2	3	4	5	6	7	8	9	10	11	12	1	2	3	4	5	6	7	8	9	10	11	12	1	2	3	4	5	6	7	8	9	10	11	12	1	2	3	4	5	6	7	8	9	10	11	12	1
Heilongjiang	0	0	0	0	0	0	0	0	0	0	0	0	0	0	0	0	0	0	0	0	0	0	0	0	0	0	0	0	0	0	0	0	0	0	0	0	0	0	0	0	0	0	0	0	0	0	0	0	0
Xinjiang	0	0	0	0	0	0	0	0	0	0	0	0	0	0	0	0	0	0	0.0049	0	0	0	0	0	0	0	0	0	0	0	0	0	0	0	0	0	0	0	0	0	0	0	0	0	0	0	0	0	0
Shanxi	0	0	0	0	0	0	0	0	0	0	0	0	0	0	0	0	0	0	0	0	0	0	0	0	0	0	0	0	0	0	0	0	0	0	0	0	0	0	0	0	0	0	0	0	0	0	0.0029	0	0
Jining	0	0	0	0	0	0	0	0	0	0	0	0	0	0	0	0	0	0	0	0.0037	0	0	0	0	0	0	0	0	0.0037	0	0	0	0	0	0	0	0	0	0	0	0	0	0	0	0	0	0	0	0
Liaoning	0	0	0	0	0	0	0	0	0.0024	0.0403	0.0237	0.0024	0	0	0	0	0	0	0.0023	0	0.0023	0.0164	0.0047	0	0	0	0	0	0	0	0	0	0	0.0093	0	0	0	0	0	0	0	0	0.0023	0	0	0.0046	0.0023	0	0
Tianjin	0	0	0	0	0.0096	0	0	0	0	0	0	0	0	0	0	0	0	0	0	0	0	0.0372	0	0	0	0	0	0	0	0	0	0	0	0	0	0	0	0	0	0	0	0	0	0	0	0.0085	0	0	0
Qinghai	0	0	0	0	0	0	0	0	0	0	0	0	0	0	0	0	0	0	0	0	0	0	0	0	0	0	0	0	0	0	0	0	0	0	0	0	0	0	0	0	0	0	0	0	0	0	0	0	0
Gansu	0	0	0	0	0	0	0	0	0	0	0	0	0	0	0.0038	0	0	0	0	0	0	0	0	0	0	0	0	0	0	0	0	0	0	0	0	0	0	0	0	0	0	0.0038	0	0	0	0	0	0	0
Shaanxi	0	0	0	0	0	0	0	0	0	0	0	0	0	0	0	0	0	0	0	0	0	0	0	0	0	0	0	0	0	0	0	0	0	0.008	0	0	0	0	0	0	0	0	0	0	0	0	0.0027	0	0
Inner Mongolia	0	0	0	0	0	0	0	0	0	0	0	0	0	0	0	0	0	0	0	0	0	0	0	0	0	0	0	0	0	0	0	0	0	0	0	0	0	0	0	0	0	0	0	0	0	0	0	0	0
Shandong	0	0	0	0.0011	0.0054	0	0.0022	0.0043	0.0173	0.1189	0.0779	0.0032	0.0011	0	0.0011	0.0064	0.0064	0.0032	0.0043	0.0054	0.0064	0.1622	0.0548	0.0011	0.0011	0.0011	0.0011	0.0064	0.0053	0.0032	0.0032	0.0032	0.0107	0.2754	0.0576	0.0032	0.0032	0	0	0	0.0042	0.0021	0.0032	0.0042	0.0149	0.1795	0.0297	0	0.0011
Henan	0	0	0	0	0	0	0	0	0	0.0021	0	0	0	0	0	0	0	0	0	0	0	0	0	0	0	0	0	0	0	0	0	0	0	0.0011	0	0	0	0	0	0	0	0	0	0	0	0.0021	0.0011	0	0
Ningxia	0	0	0	0	0	0	0	0	0	0	0	0	0	0	0	0	0	0	0	0	0	0	0	0	0	0	0	0	0	0	0	0	0	0	0	0	0	0	0	0	0	0	0	0	0	0	0	0	0
Hebei	0	0	0	0	0	0	0	0	0	0.0015	0	0	0	0	0.0014	0	0	0	0	0	0	0	0	0	0	0	0	0	0	0	0	0	0	0	0	0	0	0	0	0	0	0	0	0	0	0.0014	0	0	0
Beijing	0	0	0	0	0	0	0	0	0	0	0	0	0	0	0	0	0	0	0	0.0063	0	0	0	0	0	0	0	0	0	0	0	0	0	0.0061	0	0	0	0	0	0	0	0	0	0	0	0.0885	0	0	0
Jiangsu	0	0	0	0	0	0	0	0	0	0.0615	0.1418	0	0	0.0013	0	0	0	0	0	0	0	0.0781	0.0556	0.0013	0	0	0	0	0.0013	0	0.0013	0	0	0.1154	0.0852	0.0039	0	0	0	0	0	0	0	0	0.0026	0.056	0.03	0.0013	0
Shanghai	0	0	0	0	0	0	0	0	0	0	0	0	0	0	0	0	0	0	0	0	0	0	0	0	0	0	0	0	0	0	0	0	0	0	0	0	0	0	0	0	0	0	0	0	0	0	0	0	0
Tibet	0	0	0	0	0	0	0	0	0	0	0	0	0	0	0	0	0	0	0	0	0	0	0	0	0	0	0	0	0	0	0	0	0	0	0	0	0	0	0	0	0	0	0	0	0	0	0	0	0
Anhui	0	0	0	0	0	0	0	0	0	0	0	0	0	0	0	0	0	0	0	0	0	0	0	0	0	0	0	0	0	0	0	0	0	0.2632	0.0801	0.0016	0	0	0	0	0.0033	0	0	0	0.0049	0.15	0.1516	0.0016	0.0016
Hubei	0	0	0	0	0	0	0	0	0	0	0	0	0	0	0	0	0	0	0	0	0	0	0	0	0	0	0	0	0	0	0	0	0	0	0	0	0	0	0	0	0	0	0	0.0018	0	0	0.0018	0	0
Zhejiang	0.002	0	0	0	0	0.002	0.002	0.0061	0.002	0.002	0.0041	0	0	0	0	0	0	0.004	0.008	0.008	0.004	0.006	0	0	0	0	0	0	0	0.0138	0.0178	0.0138	0.0079	0.0198	0.004	0.004	0.002	0.002	0	0	0.002	0.0039	0.0117	0.0098	0.0098	0.0059	0	0.002	0
Jiangxi	0	0	0	0	0.0023	0.0023	0	0	0.0023	0.007	0.0093	0	0	0	0	0	0	0.0023	0.0023	0.0023	0	0.0023	0	0	0	0	0	0	0	0.016	0.0137	0.0137	0.0046	0.0069	0.0046	0	0	0.0023	0	0	0	0.0159	0.0295	0.0273	0.0068	0.0136	0.0045	0.0023	0
Hunan	0.0016	0	0	0	0	0	0.0016	0.0063	0.0032	0	0	0	0	0	0.0016	0	0	0.0016	0.0032	0.0032	0.0205	0.0095	0.0032	0.0016	0	0	0	0	0	0.0031	0.0126	0.0142	0.0157	0.0079	0	0	0	0	0	0	0.0016	0.011	0.0642	0.0141	0.0078	0.0031	0.0047	0	0.0016
Yunnan	0	0.0045	0.0157	0.0022	0.0112	0.0405	0.2405	0.1416	0.1146	0.0562	0.0157	0.009	0.0112	0	0.0067	0.0112	0.0223	0.0825	0.2498	0.1584	0.1093	0.0758	0.0268	0.0201	0.0044	0.0022	0	0.0177	0.0421	0.1351	0.2481	0.257	0.1551	0.1374	0.082	0.0288	0.0066	0.0198	0.0066	0.0154	0.0572	0.1497	0.4689	0.6229	0.361	0.2972	0.1827	0.0352	0.0241
Guizhou	0	0	0	0	0	0.0027	0	0	0	0	0	0	0	0	0	0	0	0	0	0	0	0	0	0	0	0	0	0	0	0	0	0	0	0	0	0	0	0	0	0	0.0026	0	0	0	0	0	0	0	0
Fujian	0	0.0057	0	0.0028	0.0255	0.0453	0.0566	0.0481	0.0339	0.0368	0.0226	0.0085	0.0056	0.0084	0.0056	0.0141	0.0393	0.0787	0.0871	0.0365	0.0534	0.0534	0.0197	0.0056	0.0084	0	0.0251	0.0084	0.0391	0.1731	0.2178	0.1312	0.0922	0.0949	0.0922	0.0335	0.0165	0.0138	0.022	0.011	0.0385	0.1404	0.245	0.1899	0.1321	0.0826	0.0413	0.0138	0.0331
Guangxi	0	0	0	0	0.0021	0.0064	0.0086	0.0086	0.0107	0.0043	0.0064	0	0	0	0	0.0042	0.0021	0.0064	0.0127	0.0042	0.0212	0.0106	0.0021	0	0	0	0	0	0.0084	0.0231	0.0294	0.0189	0.0105	0.0168	0.0105	0	0	0.0042	0.0042	0.0021	0.0083	0.0415	0.0581	0.0374	0.0187	0.0104	0.0104	0	0
Guangdong	0.0065	0.0109	0.0131	0.0109	0.037	0.0479	0.0805	0.0566	0.0772	0.0337	0.0283	0.0098	0.0075	0.0075	0.0129	0.0097	0.0408	0.057	0.0602	0.0312	0.0634	0.0828	0.0247	0.0107	0.0063	0.0011	0.0021	0.0159	0.0963	0.1196	0.0847	0.0868	0.0868	0.1344	0.1058	0.0201	0.0073	0.0115	0.0084	0.0136	0.0817	0.1561	0.2001	0.1488	0.1446	0.1037	0.0702	0.0126	0.0114
Hainan	0	0	0	0	0	0	0	0	0	0	0	0	0.012	0	0	0	0.0239	0.012	0.012	0.0359	0	0	0.012	0	0.0118	0	0	0	0.0118	0.0237	0.0237	0.0118	0	0.0355	0.0592	0.0355	0	0	0.0117	0.0234	0.1171	0.0585	0.0468	0.0468	0	0.0117	0.0585	0.0234	0.0347
Chongqing	0	0	0	0	0	0.0036	0	0	0	0	0	0	0	0	0	0	0	0	0	0	0	0.0036	0	0	0	0	0	0	0	0	0	0	0.0036	0	0	0	0	0	0	0	0	0	0	0	0	0	0	0	0
Sichuan	0	0	0.0024	0	0	0.0012	0.0097	0.011	0.0024	0.0012	0.0012	0	0	0	0	0	0	0.0024	0.0073	0.0024	0.0012	0.0049	0	0	0	0	0.0037	0.0012	0.0049	0.0111	0.0443	0.0677	0.0209	0.0185	0.0012	0.0012	0	0	0.0012	0	0.0061	0.0049	0.0526	0.0843	0.0501	0.0196	0.0037	0.0012	0
[truncated: 107 more columns]

## Sheet: population
Legends:Population data of 31 provinces in China from 2006 to 2018
	2006	2007	2008	2009	2010	2011	2012	2013	2014	2015	2016	2017	2018
Heilongjiang	382.301	382.403	382.504	382.601	383.335	383.401	383.404	383.502	383.3	381.2	379.9	378.9	377.3
Xinjiang	205	209.519	213.081	215.863	218.5	220.871	223.278	226.43	229.8	236	239.8	244.5	248.7
Shanxi	337.455	339.258	341.064	342.736	357.411	359.328	361.083	362.98	364.8	366.4	368.2	370.2	371.8
Jining	272.3	272.982	273.421	273.955	274.66	274.941	275.04	275.128	275.2	275.3	273.3	271.7	270.4
Liaoning	427.1	429.8	431.5	434.1	437.5	438.3	438.9	439	439.1	438.2	437.8	436.9	435.9
Tianjin	107.5	111.5	117.6	122.816	129.929	135.458	141.315	147.221	151.7	154.7	156.2	155.7	156
Qinghai	54.77	55.16	55.43	55.73	56.347	56.817	57.317	57.779	58.3	58.8	59.3	59.8	60.3
Gansu	254.679	254.819	255.088	255.491	255.998	256.419	257.755	258.218	259.1	260	261	262.6	263.7
Shaanxi	369.9	370.8	371.8	372.7	373.5	374.3	375.3	376.4	377.5	379.3	381.3	383.5	386.4
Inner Mongolia	241.505	242.883	244.433	245.822	247.218	248.171	248.985	249.761	250.5	251.1	252	252.9	253.4
Shandong	930.89	936.697	941.723	947.03	958.787	963.727	968.487	973.339	978.9	984.7	994.7	1000.6	1004.7
Henan	939.2	936	942.9	948.705	940.547	938.824	940.62	941.335	943.6	948	953.2	955.9	960.5
Ningxia	60.373	61.025	61.769	62.52	63.296	63.945	64.719	65.419	66.2	66.8	67.5	68.2	68.8
Hebei	689.786	694.319	698.882	703.44	719.36	724.051	728.751	733.261	738.4	742.5	747	752	755.6
Beijing	160.1	167.6	177.1	186	196.19	201.86	206.93	211.48	215.2	217.1	217.3	217.1	215.4
Jiangsu	765.566	772.313	776.248	781.027	786.934	789.88	791.998	793.949	796	797.6	799.9	802.9	805.1
Shanghai	196.411	206.359	214.064	221.028	230.266	234.746	238.043	241.515	242.6	241.5	242	241.8	242.4
Tibet	28.508	28.883	29.233	29.584	30.022	30.33	30.762	31.204	31.8	32.4	33.1	33.7	34.4
Anhui	611	611.8	613.5	613.1	595.67	596.8	598.8	602.98	608.3	614.4	619.6	635.5	632.4
Hubei	569.3	569.9	571.1	572	572.791	575.8	577.9	579.9	581.6	585.2	588.5	590.2	591.7
Zhejiang	507.18	515.49	521.24	527.55	544.651	546.3	547.7	549.8	550.8	553.9	559	565.7	573.7
Jiangxi	433.913	436.841	440.01	443.216	446.225	448.844	450.393	452.215	454.2	456.6	459.2	462.2	464.8
Hunan	634.2	635.5	638	640.6	657.01	659.56	663.893	669.06	673.7	678.3	682.2	686	689.9
Yunnan	448.3	451.4	454.3	457.1	460.16	463.1	465.9	468.66	471.4	474.2	477.1	480.1	483
Guizhou	369	363.198	359.598	353.7	347.9	346.9	348.407	350.222	350.8	353	355.5	358	360
Fujian	358.5	361.2	363.9	366.6	369.3	372	374.8	377.4	380.6	383.9	387.4	391.1	394.1
Guangxi	471.9	476.8	481.6	485.6	461	464.5	468.2	471.9	475.4	479.6	483.8	488.5	492.6
Guangdong	944.207	965.952	989.348	1013.02	1044.09	1050.5	1059.4	1064.4	1072.4	1084.9	1099.9	1116.9	1134.6
Hainan	83.588	84.503	85.418	86.407	86.855	87.738	88.655	89.528	90.3	91.1	91.7	92.6	93.4
Chongqing	280.8	281.6	283.9	285.9	288.462	291.9	294.5	297	299.1	301.7	304.8	307.5	310.2
Sichuan	816.9	812.7	813.8	818.5	804.492	805	807.62	810.7	814	820.4	826.2	830.2	834.1
